# Supplementary material for: {2,2′-[3-Aza­pentane-1,5-diylbis(nitrilo­methyl­idyne)]dipyrrol-1-yl}(4-methyl­pyridine)cobalt(III) tetra­phenyl­borate
Source: Acta Crystallogr Sect E Struct Rep Online. 2010 Feb 24;66(Pt 3):m332–3. doi: 10.1107/S1600536810006112 (PMC2983608; doi:10.1107/S1600536810006112)
Supplement: Supplementary file 1 [file e-66-0m332-sup1.cif]

##############################################################################
###                                                                        ###
###        Electronic paper (Acta Crystallographica Section E)             ###
###                                                                        ###
##############################################################################
#                                                                            #
# This CIF contains the data in a paper accepted for publication in Acta     #
# Crystallographica Section E. It conforms to the requirements of Notes      #
# for Authors for Section E, and has been peer reviewed under the auspices   #
# of the IUCr Commission on Journals.                                        #
#                                                                            #
# Full details of the Crystallographic Information File format               #
# are given in the paper "The Crystallographic Information File (CIF):       #
# a New Standard Archive File for Crystallography" by S. R. Hall, F. H.      #
# Allen and I. D. Brown [Acta Cryst. (1991), A47, 655-685].                  #
#                                                                            #
# The current version of the core CIF dictionary is obtainable from          #
# ftp://ftp.iucr.org/pub/cif_core.dic. The current version number is 2.4.    #
#                                                                            #
# Software is freely available for graphical display of the structure(s) in  #
# this CIF.  For information consult the CIF home page http://www.iucr.org/  #
# cif/home.html                                                              #
#                                                                            #
# This file may be used for bona fide research purposes within the           #
# scientific community so long as proper attribution is given to the journal # 
# article from which it was obtained.                                        #
#                                                                            #
##############################################################################
                                             
data_I
_audit_creation_method     SHELXL-97
_chemical_name_systematic
;
{2,2'-[3-Azapentane-1,5-diylbis(nitrilomethylidyne)]dipyrrol-1-yl}(4-
methylpyridine)cobalt(III) tetraphenylborate
;
_chemical_name_common     '1338 Amir3-08 compound B4'
_chemical_formula_moiety     'C20 H24 Co N6 +, C24 H20 B -'
_chemical_formula_sum     'C44 H44 B Co N6'
_chemical_formula_iupac     '[Co (C14 H17 N5) (C6 H7 N)] (C24 H20 B)'
_chemical_formula_weight     726.59
_chemical_melting_point     ?
_symmetry_cell_setting     Monoclinic
_symmetry_space_group_name_H-M     'P 21/n'
_symmetry_space_group_name_Hall     '-P 2yn'
loop_
    _symmetry_equiv_pos_as_xyz
    'x, y, z'
    '-x+1/2, y+1/2, -z+1/2'
    '-x, -y, -z'
    'x-1/2, -y-1/2, z-1/2'
_cell_length_a     11.0332(16)
_cell_length_b     19.559(3)
_cell_length_c     17.138(3)
_cell_angle_alpha     90.00
_cell_angle_beta     92.164(2)
_cell_angle_gamma     90.00
_cell_volume     3695.7(9)
_cell_formula_units_Z     4
_cell_measurement_reflns_used     7791
_cell_measurement_theta_min     2.40
_cell_measurement_theta_max     29.98
_cell_measurement_temperature     100(2)
_exptl_crystal_description     prism
_exptl_crystal_colour     brown
_exptl_crystal_size_max     0.52
_exptl_crystal_size_mid     0.46
_exptl_crystal_size_min     0.35
_exptl_crystal_density_diffrn     1.306
_exptl_crystal_density_meas     ?
_exptl_crystal_density_method     'not measured'
_exptl_crystal_F_000     1528
_exptl_absorpt_coefficient_mu     0.505
_exptl_absorpt_correction_type     multi-scan
_exptl_absorpt_process_details     '(SADABS; Bruker, 2003)'
_exptl_absorpt_correction_T_min     0.71
_exptl_absorpt_correction_T_max     0.84
_exptl_special_details
;
;
_diffrn_ambient_temperature     100(2)
_diffrn_radiation_type     MoK\a
_diffrn_radiation_wavelength     0.71073
_diffrn_radiation_source     'normal-focus sealed tube'
_diffrn_radiation_monochromator     graphite
_diffrn_measurement_device_type     'Bruker SMART APEX CCD'
_diffrn_measurement_method     '\ and \w scans'
_diffrn_reflns_number     66110
_diffrn_reflns_av_R_equivalents     0.0356
_diffrn_reflns_av_sigmaI/netI     0.0250
_diffrn_reflns_theta_min     2.38
_diffrn_reflns_theta_max     30.02
_diffrn_reflns_theta_full     30.02
_diffrn_measured_fraction_theta_max     0.998
_diffrn_measured_fraction_theta_full     0.998
_diffrn_reflns_limit_h_min     -15
_diffrn_reflns_limit_h_max     15
_diffrn_reflns_limit_k_min     -27
_diffrn_reflns_limit_k_max     27
_diffrn_reflns_limit_l_min     -24
_diffrn_reflns_limit_l_max     24
_diffrn_standards_decay_%     0
_refine_special_details
;
Refinement of <i>F</i>^2^ against ALL reflections. The weighted <i>R</i>-factor
wR and goodness of fit <i>S</i> are based on <i>F</i>^2^, conventional
<i>R</i>-factors <i>R</i> are based on <i>F</i>, with <i>F</i> set to zero for
negative <i>F</i>^2^. The threshold expression of <i>F</i>^2^ >
\s(<i>F</i>^2^) is used only for calculating <i>R</i>-factors(gt) etc. and is
not relevant to the choice of reflections for refinement. <i>R</i>-factors
based on <i>F</i>^2^ are statistically about twice as large as those based on
<i>F</i>, and <i>R</i>- factors based on ALL data will be even larger.
;
_reflns_number_total     10797
_reflns_number_gt     8767
_reflns_threshold_expression     I>2\s(I)
_refine_ls_structure_factor_coef     Fsqd
_refine_ls_matrix_type     full
_refine_ls_R_factor_all     0.0530
_refine_ls_R_factor_gt     0.0384
_refine_ls_wR_factor_gt     0.0935
_refine_ls_wR_factor_ref     0.1043
_refine_ls_goodness_of_fit_ref     1.073
_refine_ls_restrained_S_all     1.073
_refine_ls_number_reflns     10797
_refine_ls_number_parameters     474
_refine_ls_number_restraints     0
_refine_ls_hydrogen_treatment     mixed
_refine_ls_weighting_scheme     calc
_refine_ls_weighting_details
         'calc w=1/[\s^2^(Fo^2^)+(0.0519P)^2^+1.7914P] where P=(Fo^2^+2Fc^2^)/3'
_atom_sites_solution_hydrogens     geom
_atom_sites_solution_primary     direct
_atom_sites_solution_secondary     difmap
_refine_ls_shift/su_max     0.002
_refine_ls_shift/su_mean     0.000
_refine_diff_density_max     0.569
_refine_diff_density_min     -0.222
_refine_ls_extinction_method     none
_refine_ls_extinction_coef     ?
loop_
    _atom_type_symbol
    _atom_type_description
    _atom_type_scat_dispersion_real
    _atom_type_scat_dispersion_imag
    _atom_type_scat_source
    'C' 'C' 0.0033 0.0016
                         'International Tables Vol C Tables 4.2.6.8 and 6.1.1.4'
    'H' 'H' 0.0000 0.0000
                         'International Tables Vol C Tables 4.2.6.8 and 6.1.1.4'
    'B' 'B' 0.0013 0.0007
                         'International Tables Vol C Tables 4.2.6.8 and 6.1.1.4'
    'N' 'N' 0.0061 0.0033
                         'International Tables Vol C Tables 4.2.6.8 and 6.1.1.4'
    'Co' 'Co' 0.3494 0.9721
                         'International Tables Vol C Tables 4.2.6.8 and 6.1.1.4'
_computing_data_collection     'SMART (Bruker, 2003)'
_computing_cell_refinement     'SAINT (Bruker, 2003)'
_computing_data_reduction     'SAINT and XPREP (Bruker, 2003)'
_computing_structure_solution     'SHELXS97 (Sheldrick, 2008)'
_computing_structure_refinement     'SHELXL97 (Sheldrick, 2008)'
_computing_molecular_graphics     'SHELXTL (Sheldrick, 2008)'
_computing_publication_material     'SHELXTL (Sheldrick, 2008)'
loop_
    _atom_site_type_symbol
    _atom_site_label
    _atom_site_fract_x
    _atom_site_fract_y
    _atom_site_fract_z
    _atom_site_U_iso_or_equiv
    _atom_site_adp_type
    _atom_site_calc_flag
    _atom_site_refinement_flags
    _atom_site_occupancy
    _atom_site_disorder_assembly
    _atom_site_disorder_group
    Co Co1 0.270495(16) 0.246611(9) 0.511104(10) 0.01323(5) Uani d . 1 . .
    N N1 0.29289(11) 0.26519(6) 0.61977(7) 0.0168(2) Uani d . 1 . .
    N N2 0.35020(11) 0.16303(6) 0.54069(7) 0.0169(2) Uani d . 1 . .
    N N3 0.25046(11) 0.19607(6) 0.40752(7) 0.0168(2) Uani d . 1 . .
    H H3N 0.2513(16) 0.2203(10) 0.3655(11) 0.021(4) Uiso d . 1 . .
    N N4 0.11170(11) 0.21273(6) 0.52448(7) 0.0174(2) Uani d . 1 . .
    N N5 0.18479(10) 0.33239(6) 0.49985(7) 0.0168(2) Uani d . 1 . .
    N N6 0.42291(10) 0.28990(6) 0.48320(7) 0.0149(2) Uani d . 1 . .
    C C1 0.26993(15) 0.31506(8) 0.67082(9) 0.0243(3) Uani d . 1 . .
    H H1 0.2325 0.3575 0.6580 0.029 Uiso calc R 1 . .
    C C2 0.30967(17) 0.29492(9) 0.74592(10) 0.0324(4) Uani d . 1 . .
    H H2 0.3045 0.3212 0.7923 0.039 Uiso calc R 1 . .
    C C3 0.35806(16) 0.22953(9) 0.74040(9) 0.0281(3) Uani d . 1 . .
    H H3 0.3921 0.2025 0.7817 0.034 Uiso calc R 1 . .
    C C4 0.34628(13) 0.21183(7) 0.66153(8) 0.0190(3) Uani d . 1 . .
    C C5 0.37794(13) 0.15587(7) 0.61457(8) 0.0192(3) Uani d . 1 . .
    H H5 0.4165 0.1161 0.6353 0.023 Uiso calc R 1 . .
    C C6 0.37524(14) 0.11217(7) 0.48109(9) 0.0208(3) Uani d . 1 . .
    H H6A 0.3190 0.0729 0.4845 0.025 Uiso calc R 1 . .
    H H6B 0.4595 0.0952 0.4876 0.025 Uiso calc R 1 . .
    C C7 0.35670(14) 0.14869(7) 0.40325(8) 0.0204(3) Uani d . 1 . .
    H H7A 0.4305 0.1750 0.3914 0.024 Uiso calc R 1 . .
    H H7B 0.3417 0.1148 0.3611 0.024 Uiso calc R 1 . .
    C C8 0.13076(14) 0.15881(8) 0.40369(9) 0.0218(3) Uani d . 1 . .
    H H8A 0.1404 0.1141 0.3775 0.026 Uiso calc R 1 . .
    H H8B 0.0701 0.1859 0.3729 0.026 Uiso calc R 1 . .
    C C9 0.08666(14) 0.14765(7) 0.48620(9) 0.0216(3) Uani d . 1 . .
    H H9A -0.0011 0.1371 0.4852 0.026 Uiso calc R 1 . .
    H H9B 0.1318 0.1100 0.5128 0.026 Uiso calc R 1 . .
    C C10 0.02770(13) 0.25895(7) 0.53121(9) 0.0199(3) Uani d . 1 . .
    H H10 -0.0550 0.2476 0.5379 0.024 Uiso calc R 1 . .
    C C11 0.06867(13) 0.32712(7) 0.52786(9) 0.0192(3) Uani d . 1 . .
    C C12 0.02430(14) 0.39236(8) 0.54421(9) 0.0240(3) Uani d . 1 . .
    H H12 -0.0528 0.4034 0.5636 0.029 Uiso calc R 1 . .
    C C13 0.11611(15) 0.43788(8) 0.52628(10) 0.0259(3) Uani d . 1 . .
    H H13 0.1133 0.4862 0.5311 0.031 Uiso calc R 1 . .
    C C14 0.21353(14) 0.39927(7) 0.49984(9) 0.0209(3) Uani d . 1 . .
    H H14 0.2886 0.4176 0.4842 0.025 Uiso calc R 1 . .
    C C15 0.43211(13) 0.31823(7) 0.41192(8) 0.0182(3) Uani d . 1 . .
    H H15 0.3629 0.3178 0.3773 0.022 Uiso calc R 1 . .
    C C16 0.53711(13) 0.34777(7) 0.38701(8) 0.0206(3) Uani d . 1 . .
    H H16 0.5396 0.3666 0.3360 0.025 Uiso calc R 1 . .
    C C17 0.63943(13) 0.34989(8) 0.43680(9) 0.0208(3) Uani d . 1 . .
    C C18 0.62879(13) 0.32259(8) 0.51101(9) 0.0206(3) Uani d . 1 . .
    H H18 0.6958 0.3242 0.5475 0.025 Uiso calc R 1 . .
    C C19 0.52091(12) 0.29305(7) 0.53198(8) 0.0177(3) Uani d . 1 . .
    H H19 0.5159 0.2743 0.5829 0.021 Uiso calc R 1 . .
    C C20 0.75545(15) 0.38114(10) 0.41104(11) 0.0336(4) Uani d . 1 . .
    H H20A 0.7603 0.3765 0.3543 0.050 Uiso calc R 1 . .
    H H20B 0.8244 0.3576 0.4368 0.050 Uiso calc R 1 . .
    H H20C 0.7574 0.4297 0.4252 0.050 Uiso calc R 1 . .
    B B1 0.79035(13) 0.10736(8) 0.68052(9) 0.0149(3) Uani d . 1 . .
    C C21 0.66500(12) 0.07260(7) 0.71036(8) 0.0168(2) Uani d . 1 . .
    C C22 0.62423(14) 0.08440(8) 0.78607(9) 0.0240(3) Uani d . 1 . .
    H H22 0.6663 0.1168 0.8183 0.029 Uiso calc R 1 . .
    C C23 0.52496(15) 0.05059(9) 0.81561(10) 0.0292(3) Uani d . 1 . .
    H H23 0.5006 0.0601 0.8671 0.035 Uiso calc R 1 . .
    C C24 0.46146(14) 0.00298(9) 0.76998(11) 0.0292(4) Uani d . 1 . .
    H H24 0.3943 -0.0208 0.7901 0.035 Uiso calc R 1 . .
    C C25 0.49725(13) -0.00932(8) 0.69501(10) 0.0251(3) Uani d . 1 . .
    H H25 0.4538 -0.0413 0.6630 0.030 Uiso calc R 1 . .
    C C26 0.59709(13) 0.02504(7) 0.66600(9) 0.0195(3) Uani d . 1 . .
    H H26 0.6198 0.0158 0.6141 0.023 Uiso calc R 1 . .
    C C27 0.79551(13) 0.18974(7) 0.70191(8) 0.0169(3) Uani d . 1 . .
    C C28 0.90322(14) 0.22802(8) 0.70670(8) 0.0207(3) Uani d . 1 . .
    H H28 0.9785 0.2044 0.7061 0.025 Uiso calc R 1 . .
    C C29 0.90444(16) 0.29928(8) 0.71231(9) 0.0256(3) Uani d . 1 . .
    H H29 0.9796 0.3231 0.7147 0.031 Uiso calc R 1 . .
    C C30 0.79626(17) 0.33553(8) 0.71446(9) 0.0278(3) Uani d . 1 . .
    H H30 0.7966 0.3841 0.7168 0.033 Uiso calc R 1 . .
    C C31 0.68804(16) 0.29965(8) 0.71308(9) 0.0256(3) Uani d . 1 . .
    H H31 0.6134 0.3235 0.7161 0.031 Uiso calc R 1 . .
    C C32 0.68832(14) 0.22831(8) 0.70729(8) 0.0208(3) Uani d . 1 . .
    H H32 0.6129 0.2048 0.7070 0.025 Uiso calc R 1 . .
    C C33 0.79120(11) 0.10059(7) 0.58466(8) 0.0148(2) Uani d . 1 . .
    C C34 0.73321(13) 0.14887(7) 0.53542(8) 0.0198(3) Uani d . 1 . .
    H H34 0.6976 0.1879 0.5583 0.024 Uiso calc R 1 . .
    C C35 0.72561(14) 0.14192(8) 0.45425(9) 0.0230(3) Uani d . 1 . .
    H H35 0.6856 0.1759 0.4231 0.028 Uiso calc R 1 . .
    C C36 0.77648(13) 0.08540(8) 0.41903(8) 0.0204(3) Uani d . 1 . .
    H H36 0.7714 0.0802 0.3639 0.025 Uiso calc R 1 . .
    C C37 0.83468(13) 0.03682(7) 0.46558(8) 0.0190(3) Uani d . 1 . .
    H H37 0.8704 -0.0019 0.4422 0.023 Uiso calc R 1 . .
    C C38 0.84137(12) 0.04421(7) 0.54657(8) 0.0167(2) Uani d . 1 . .
    H H38 0.8813 0.0099 0.5771 0.020 Uiso calc R 1 . .
    C C39 0.90644(12) 0.06510(7) 0.71932(8) 0.0167(2) Uani d . 1 . .
    C C40 1.02475(13) 0.07448(7) 0.69319(8) 0.0191(3) Uani d . 1 . .
    H H40 1.0367 0.1059 0.6519 0.023 Uiso calc R 1 . .
    C C41 1.12499(13) 0.03983(8) 0.72513(9) 0.0231(3) Uani d . 1 . .
    H H41 1.2034 0.0485 0.7063 0.028 Uiso calc R 1 . .
    C C42 1.11045(15) -0.00742(8) 0.78447(11) 0.0289(3) Uani d . 1 . .
    H H42 1.1784 -0.0314 0.8065 0.035 Uiso calc R 1 . .
    C C43 0.99522(16) -0.01911(8) 0.81106(11) 0.0302(4) Uani d . 1 . .
    H H43 0.9838 -0.0517 0.8512 0.036 Uiso calc R 1 . .
    C C44 0.89578(14) 0.01675(8) 0.77911(9) 0.0230(3) Uani d . 1 . .
    H H44 0.8178 0.0081 0.7986 0.028 Uiso calc R 1 . .
loop_
    _atom_site_aniso_label
    _atom_site_aniso_U_11
    _atom_site_aniso_U_22
    _atom_site_aniso_U_33
    _atom_site_aniso_U_12
    _atom_site_aniso_U_13
    _atom_site_aniso_U_23
    Co1 0.01395(9) 0.01203(9) 0.01370(9) 0.00031(6) 0.00058(6) 0.00048(6)
    N1 0.0174(5) 0.0172(5) 0.0158(5) 0.0008(4) 0.0009(4) -0.0002(4)
    N2 0.0189(5) 0.0131(5) 0.0187(6) 0.0015(4) 0.0020(4) -0.0001(4)
    N3 0.0184(5) 0.0158(5) 0.0164(5) -0.0007(4) 0.0005(4) 0.0001(4)
    N4 0.0172(5) 0.0167(5) 0.0185(6) -0.0028(4) 0.0022(4) 0.0008(4)
    N5 0.0156(5) 0.0159(5) 0.0187(6) 0.0016(4) -0.0004(4) 0.0014(4)
    N6 0.0146(5) 0.0142(5) 0.0157(5) 0.0006(4) -0.0002(4) 0.0011(4)
    C1 0.0293(8) 0.0226(7) 0.0210(7) 0.0034(6) 0.0018(6) -0.0043(6)
    C2 0.0451(10) 0.0344(9) 0.0177(7) 0.0057(7) 0.0008(7) -0.0061(6)
    C3 0.0343(9) 0.0332(8) 0.0167(7) 0.0035(7) -0.0012(6) 0.0030(6)
    C4 0.0197(6) 0.0201(6) 0.0173(6) 0.0004(5) 0.0007(5) 0.0032(5)
    C5 0.0194(6) 0.0171(6) 0.0210(7) 0.0013(5) 0.0016(5) 0.0056(5)
    C6 0.0248(7) 0.0143(6) 0.0235(7) 0.0035(5) 0.0030(5) -0.0014(5)
    C7 0.0240(7) 0.0179(6) 0.0194(7) 0.0035(5) 0.0030(5) -0.0030(5)
    C8 0.0240(7) 0.0205(6) 0.0208(7) -0.0063(5) -0.0013(5) -0.0029(5)
    C9 0.0226(7) 0.0177(6) 0.0246(7) -0.0060(5) 0.0018(5) -0.0003(5)
    C10 0.0155(6) 0.0252(7) 0.0190(6) -0.0004(5) 0.0019(5) 0.0005(5)
    C11 0.0157(6) 0.0218(7) 0.0203(7) 0.0034(5) 0.0004(5) 0.0005(5)
    C12 0.0221(7) 0.0244(7) 0.0255(7) 0.0083(6) -0.0003(6) -0.0013(6)
    C13 0.0296(8) 0.0172(6) 0.0305(8) 0.0071(6) -0.0023(6) -0.0013(6)
    C14 0.0225(7) 0.0161(6) 0.0240(7) 0.0016(5) -0.0010(5) 0.0018(5)
    C15 0.0180(6) 0.0192(6) 0.0172(6) -0.0014(5) -0.0028(5) 0.0035(5)
    C16 0.0207(7) 0.0227(7) 0.0182(7) -0.0035(5) -0.0004(5) 0.0052(5)
    C17 0.0176(6) 0.0223(7) 0.0224(7) -0.0029(5) 0.0008(5) 0.0024(5)
    C18 0.0162(6) 0.0243(7) 0.0208(7) -0.0011(5) -0.0044(5) 0.0022(5)
    C19 0.0180(6) 0.0188(6) 0.0160(6) 0.0002(5) -0.0015(5) 0.0016(5)
    C20 0.0207(7) 0.0480(10) 0.0320(9) -0.0113(7) -0.0003(6) 0.0091(8)
    B1 0.0138(6) 0.0163(6) 0.0146(7) 0.0003(5) 0.0007(5) -0.0004(5)
    C21 0.0142(6) 0.0181(6) 0.0182(6) 0.0031(5) 0.0009(5) 0.0025(5)
    C22 0.0208(7) 0.0314(8) 0.0199(7) 0.0002(6) 0.0025(5) -0.0002(6)
    C23 0.0219(7) 0.0401(9) 0.0261(8) 0.0028(6) 0.0087(6) 0.0058(7)
    C24 0.0154(7) 0.0309(8) 0.0419(10) 0.0010(6) 0.0082(6) 0.0116(7)
    C25 0.0162(6) 0.0187(6) 0.0403(9) 0.0001(5) 0.0010(6) 0.0016(6)
    C26 0.0174(6) 0.0166(6) 0.0247(7) 0.0013(5) 0.0026(5) 0.0003(5)
    C27 0.0204(6) 0.0187(6) 0.0115(6) 0.0015(5) -0.0006(5) 0.0001(5)
    C28 0.0236(7) 0.0205(6) 0.0179(6) -0.0011(5) 0.0012(5) -0.0003(5)
    C29 0.0352(8) 0.0212(7) 0.0204(7) -0.0071(6) 0.0008(6) -0.0006(5)
    C30 0.0485(10) 0.0171(7) 0.0174(7) 0.0023(6) -0.0028(6) -0.0008(5)
    C31 0.0353(8) 0.0242(7) 0.0168(7) 0.0110(6) -0.0039(6) -0.0033(5)
    C32 0.0236(7) 0.0226(7) 0.0160(6) 0.0040(5) -0.0030(5) -0.0027(5)
    C33 0.0126(5) 0.0170(6) 0.0150(6) -0.0024(4) 0.0006(4) -0.0005(5)
    C34 0.0211(6) 0.0210(6) 0.0171(6) 0.0035(5) 0.0000(5) -0.0006(5)
    C35 0.0260(7) 0.0255(7) 0.0172(7) 0.0035(6) -0.0024(5) 0.0022(5)
    C36 0.0231(7) 0.0236(7) 0.0146(6) -0.0040(5) 0.0011(5) -0.0013(5)
    C37 0.0220(7) 0.0169(6) 0.0184(6) -0.0040(5) 0.0029(5) -0.0028(5)
    C38 0.0182(6) 0.0152(6) 0.0166(6) -0.0024(5) 0.0007(5) 0.0002(5)
    C39 0.0167(6) 0.0169(6) 0.0165(6) 0.0005(5) -0.0009(5) -0.0030(5)
    C40 0.0185(6) 0.0229(6) 0.0158(6) 0.0016(5) 0.0008(5) -0.0042(5)
    C41 0.0171(6) 0.0262(7) 0.0260(7) 0.0042(5) 0.0002(5) -0.0083(6)
    C42 0.0239(7) 0.0239(7) 0.0381(9) 0.0074(6) -0.0083(6) -0.0011(6)
    C43 0.0297(8) 0.0225(7) 0.0379(9) 0.0008(6) -0.0063(7) 0.0104(7)
    C44 0.0201(7) 0.0202(7) 0.0284(8) -0.0010(5) -0.0027(6) 0.0045(6)
_geom_special_details
;
All esds (except the esd in the dihedral angle between two l.s. planes) are
estimated using the full covariance matrix. The cell esds are taken into
account individually in the estimation of esds in distances, angles and
torsion angles; correlations between esds in cell parameters are only used
when they are defined by crystal symmetry. An approximate (isotropic)
treatment of cell esds is used for estimating esds involving l.s. planes.
;
loop_
    _geom_bond_atom_site_label_1
    _geom_bond_atom_site_label_2
    _geom_bond_site_symmetry_2
    _geom_bond_distance
    _geom_bond_publ_flag
    Co1 N4 . 1.8952(12) ?
    Co1 N1 . 1.9043(12) ?
    Co1 N2 . 1.9156(12) ?
    Co1 N5 . 1.9320(12) ?
    Co1 N6 . 1.9581(12) ?
    Co1 N3 . 2.0367(12) ?
    N1 C1 . 1.3408(18) ?
    N1 C4 . 1.3845(18) ?
    N2 C5 . 1.2990(19) ?
    N2 C6 . 1.4595(18) ?
    N3 C7 . 1.4982(18) ?
    N3 C8 . 1.5077(18) ?
    N3 H3N . 0.86(2) ?
    N4 C10 . 1.3030(18) ?
    N4 C9 . 1.4537(18) ?
    N5 C14 . 1.3460(18) ?
    N5 C11 . 1.3888(18) ?
    N6 C19 . 1.3429(17) ?
    N6 C15 . 1.3488(17) ?
    C1 C2 . 1.400(2) ?
    C1 H1 . 0.9500 ?
    C2 C3 . 1.391(2) ?
    C2 H2 . 0.9500 ?
    C3 C4 . 1.397(2) ?
    C3 H3 . 0.9500 ?
    C4 C5 . 1.410(2) ?
    C5 H5 . 0.9500 ?
    C6 C7 . 1.520(2) ?
    C6 H6A . 0.9900 ?
    C6 H6B . 0.9900 ?
    C7 H7A . 0.9900 ?
    C7 H7B . 0.9900 ?
    C8 C9 . 1.528(2) ?
    C8 H8A . 0.9900 ?
    C8 H8B . 0.9900 ?
    C9 H9A . 0.9900 ?
    C9 H9B . 0.9900 ?
    C10 C11 . 1.410(2) ?
    C10 H10 . 0.9500 ?
    C11 C12 . 1.399(2) ?
    C12 C13 . 1.392(2) ?
    C12 H12 . 0.9500 ?
    C13 C14 . 1.403(2) ?
    C13 H13 . 0.9500 ?
    C14 H14 . 0.9500 ?
    C15 C16 . 1.3768(19) ?
    C15 H15 . 0.9500 ?
    C16 C17 . 1.390(2) ?
    C16 H16 . 0.9500 ?
    C17 C18 . 1.388(2) ?
    C17 C20 . 1.500(2) ?
    C18 C19 . 1.383(2) ?
    C18 H18 . 0.9500 ?
    C19 H19 . 0.9500 ?
    C20 H20A . 0.9800 ?
    C20 H20B . 0.9800 ?
    C20 H20C . 0.9800 ?
    B1 C21 . 1.640(2) ?
    B1 C39 . 1.644(2) ?
    B1 C33 . 1.649(2) ?
    B1 C27 . 1.653(2) ?
    C21 C26 . 1.401(2) ?
    C21 C22 . 1.408(2) ?
    C22 C23 . 1.391(2) ?
    C22 H22 . 0.9500 ?
    C23 C24 . 1.389(3) ?
    C23 H23 . 0.9500 ?
    C24 C25 . 1.379(2) ?
    C24 H24 . 0.9500 ?
    C25 C26 . 1.398(2) ?
    C25 H25 . 0.9500 ?
    C26 H26 . 0.9500 ?
    C27 C28 . 1.404(2) ?
    C27 C32 . 1.409(2) ?
    C28 C29 . 1.397(2) ?
    C28 H28 . 0.9500 ?
    C29 C30 . 1.390(2) ?
    C29 H29 . 0.9500 ?
    C30 C31 . 1.384(2) ?
    C30 H30 . 0.9500 ?
    C31 C32 . 1.399(2) ?
    C31 H31 . 0.9500 ?
    C32 H32 . 0.9500 ?
    C33 C34 . 1.4044(19) ?
    C33 C38 . 1.4055(18) ?
    C34 C35 . 1.397(2) ?
    C34 H34 . 0.9500 ?
    C35 C36 . 1.388(2) ?
    C35 H35 . 0.9500 ?
    C36 C37 . 1.383(2) ?
    C36 H36 . 0.9500 ?
    C37 C38 . 1.3948(19) ?
    C37 H37 . 0.9500 ?
    C38 H38 . 0.9500 ?
    C39 C44 . 1.403(2) ?
    C39 C40 . 1.4079(19) ?
    C40 C41 . 1.392(2) ?
    C40 H40 . 0.9500 ?
    C41 C42 . 1.388(2) ?
    C41 H41 . 0.9500 ?
    C42 C43 . 1.386(2) ?
    C42 H42 . 0.9500 ?
    C43 C44 . 1.397(2) ?
    C43 H43 . 0.9500 ?
    C44 H44 . 0.9500 ?
loop_
    _geom_angle_atom_site_label_1
    _geom_angle_atom_site_label_2
    _geom_angle_atom_site_label_3
    _geom_angle_site_symmetry_1
    _geom_angle_site_symmetry_3
    _geom_angle
    _geom_angle_publ_flag
    N4 Co1 N1 . . 92.00(5) ?
    N4 Co1 N2 . . 94.98(5) ?
    N1 Co1 N2 . . 82.11(5) ?
    N4 Co1 N5 . . 82.22(5) ?
    N1 Co1 N5 . . 88.67(5) ?
    N2 Co1 N5 . . 170.28(5) ?
    N4 Co1 N6 . . 170.80(5) ?
    N1 Co1 N6 . . 94.32(5) ?
    N2 Co1 N6 . . 92.51(5) ?
    N5 Co1 N6 . . 91.24(5) ?
    N4 Co1 N3 . . 82.26(5) ?
    N1 Co1 N3 . . 161.96(5) ?
    N2 Co1 N3 . . 81.38(5) ?
    N5 Co1 N3 . . 107.33(5) ?
    N6 Co1 N3 . . 93.61(5) ?
    C1 N1 C4 . . 107.35(12) ?
    C1 N1 Co1 . . 139.14(11) ?
    C4 N1 Co1 . . 113.49(9) ?
    C5 N2 C6 . . 124.39(12) ?
    C5 N2 Co1 . . 116.03(10) ?
    C6 N2 Co1 . . 119.57(9) ?
    C7 N3 C8 . . 112.61(11) ?
    C7 N3 Co1 . . 106.46(9) ?
    C8 N3 Co1 . . 109.79(9) ?
    C7 N3 H3N . . 105.5(12) ?
    C8 N3 H3N . . 105.4(12) ?
    Co1 N3 H3N . . 117.2(13) ?
    C10 N4 C9 . . 121.58(13) ?
    C10 N4 Co1 . . 115.59(10) ?
    C9 N4 Co1 . . 114.36(9) ?
    C14 N5 C11 . . 107.02(12) ?
    C14 N5 Co1 . . 136.85(10) ?
    C11 N5 Co1 . . 110.82(9) ?
    C19 N6 C15 . . 117.30(12) ?
    C19 N6 Co1 . . 123.13(9) ?
    C15 N6 Co1 . . 119.57(9) ?
    N1 C1 C2 . . 109.56(14) ?
    N1 C1 H1 . . 125.2 ?
    C2 C1 H1 . . 125.2 ?
    C3 C2 C1 . . 107.70(14) ?
    C3 C2 H2 . . 126.2 ?
    C1 C2 H2 . . 126.2 ?
    C2 C3 C4 . . 105.77(14) ?
    C2 C3 H3 . . 127.1 ?
    C4 C3 H3 . . 127.1 ?
    N1 C4 C3 . . 109.61(13) ?
    N1 C4 C5 . . 113.57(13) ?
    C3 C4 C5 . . 136.77(14) ?
    N2 C5 C4 . . 114.73(13) ?
    N2 C5 H5 . . 122.6 ?
    C4 C5 H5 . . 122.6 ?
    N2 C6 C7 . . 105.73(11) ?
    N2 C6 H6A . . 110.6 ?
    C7 C6 H6A . . 110.6 ?
    N2 C6 H6B . . 110.6 ?
    C7 C6 H6B . . 110.6 ?
    H6A C6 H6B . . 108.7 ?
    N3 C7 C6 . . 109.11(11) ?
    N3 C7 H7A . . 109.9 ?
    C6 C7 H7A . . 109.9 ?
    N3 C7 H7B . . 109.9 ?
    C6 C7 H7B . . 109.9 ?
    H7A C7 H7B . . 108.3 ?
    N3 C8 C9 . . 109.74(12) ?
    N3 C8 H8A . . 109.7 ?
    C9 C8 H8A . . 109.7 ?
    N3 C8 H8B . . 109.7 ?
    C9 C8 H8B . . 109.7 ?
    H8A C8 H8B . . 108.2 ?
    N4 C9 C8 . . 103.34(11) ?
    N4 C9 H9A . . 111.1 ?
    C8 C9 H9A . . 111.1 ?
    N4 C9 H9B . . 111.1 ?
    C8 C9 H9B . . 111.1 ?
    H9A C9 H9B . . 109.1 ?
    N4 C10 C11 . . 114.98(13) ?
    N4 C10 H10 . . 122.5 ?
    C11 C10 H10 . . 122.5 ?
    N5 C11 C12 . . 109.62(13) ?
    N5 C11 C10 . . 112.69(12) ?
    C12 C11 C10 . . 137.68(14) ?
    C13 C12 C11 . . 106.03(13) ?
    C13 C12 H12 . . 127.0 ?
    C11 C12 H12 . . 127.0 ?
    C12 C13 C14 . . 107.46(13) ?
    C12 C13 H13 . . 126.3 ?
    C14 C13 H13 . . 126.3 ?
    N5 C14 C13 . . 109.86(13) ?
    N5 C14 H14 . . 125.1 ?
    C13 C14 H14 . . 125.1 ?
    N6 C15 C16 . . 123.10(13) ?
    N6 C15 H15 . . 118.4 ?
    C16 C15 H15 . . 118.4 ?
    C15 C16 C17 . . 119.72(13) ?
    C15 C16 H16 . . 120.1 ?
    C17 C16 H16 . . 120.1 ?
    C18 C17 C16 . . 117.14(13) ?
    C18 C17 C20 . . 121.94(14) ?
    C16 C17 C20 . . 120.92(14) ?
    C19 C18 C17 . . 120.15(13) ?
    C19 C18 H18 . . 119.9 ?
    C17 C18 H18 . . 119.9 ?
    N6 C19 C18 . . 122.55(13) ?
    N6 C19 H19 . . 118.7 ?
    C18 C19 H19 . . 118.7 ?
    C17 C20 H20A . . 109.5 ?
    C17 C20 H20B . . 109.5 ?
    H20A C20 H20B . . 109.5 ?
    C17 C20 H20C . . 109.5 ?
    H20A C20 H20C . . 109.5 ?
    H20B C20 H20C . . 109.5 ?
    C21 B1 C39 . . 108.60(11) ?
    C21 B1 C33 . . 108.30(11) ?
    C39 B1 C33 . . 109.21(11) ?
    C21 B1 C27 . . 110.93(11) ?
    C39 B1 C27 . . 112.38(11) ?
    C33 B1 C27 . . 107.33(11) ?
    C26 C21 C22 . . 115.21(13) ?
    C26 C21 B1 . . 123.11(12) ?
    C22 C21 B1 . . 121.45(13) ?
    C23 C22 C21 . . 122.73(15) ?
    C23 C22 H22 . . 118.6 ?
    C21 C22 H22 . . 118.6 ?
    C24 C23 C22 . . 120.09(15) ?
    C24 C23 H23 . . 120.0 ?
    C22 C23 H23 . . 120.0 ?
    C25 C24 C23 . . 119.04(14) ?
    C25 C24 H24 . . 120.5 ?
    C23 C24 H24 . . 120.5 ?
    C24 C25 C26 . . 120.30(15) ?
    C24 C25 H25 . . 119.8 ?
    C26 C25 H25 . . 119.8 ?
    C25 C26 C21 . . 122.61(14) ?
    C25 C26 H26 . . 118.7 ?
    C21 C26 H26 . . 118.7 ?
    C28 C27 C32 . . 114.92(13) ?
    C28 C27 B1 . . 123.68(12) ?
    C32 C27 B1 . . 120.97(12) ?
    C29 C28 C27 . . 122.81(14) ?
    C29 C28 H28 . . 118.6 ?
    C27 C28 H28 . . 118.6 ?
    C30 C29 C28 . . 120.31(15) ?
    C30 C29 H29 . . 119.8 ?
    C28 C29 H29 . . 119.8 ?
    C31 C30 C29 . . 118.81(14) ?
    C31 C30 H30 . . 120.6 ?
    C29 C30 H30 . . 120.6 ?
    C30 C31 C32 . . 120.17(15) ?
    C30 C31 H31 . . 119.9 ?
    C32 C31 H31 . . 119.9 ?
    C31 C32 C27 . . 122.88(15) ?
    C31 C32 H32 . . 118.6 ?
    C27 C32 H32 . . 118.6 ?
    C34 C33 C38 . . 115.27(12) ?
    C34 C33 B1 . . 121.68(12) ?
    C38 C33 B1 . . 122.88(12) ?
    C35 C34 C33 . . 122.80(13) ?
    C35 C34 H34 . . 118.6 ?
    C33 C34 H34 . . 118.6 ?
    C36 C35 C34 . . 120.02(14) ?
    C36 C35 H35 . . 120.0 ?
    C34 C35 H35 . . 120.0 ?
    C37 C36 C35 . . 118.88(13) ?
    C37 C36 H36 . . 120.6 ?
    C35 C36 H36 . . 120.6 ?
    C36 C37 C38 . . 120.58(13) ?
    C36 C37 H37 . . 119.7 ?
    C38 C37 H37 . . 119.7 ?
    C37 C38 C33 . . 122.45(13) ?
    C37 C38 H38 . . 118.8 ?
    C33 C38 H38 . . 118.8 ?
    C44 C39 C40 . . 115.12(13) ?
    C44 C39 B1 . . 123.30(12) ?
    C40 C39 B1 . . 121.57(12) ?
    C41 C40 C39 . . 122.96(14) ?
    C41 C40 H40 . . 118.5 ?
    C39 C40 H40 . . 118.5 ?
    C42 C41 C40 . . 120.02(14) ?
    C42 C41 H41 . . 120.0 ?
    C40 C41 H41 . . 120.0 ?
    C43 C42 C41 . . 118.93(14) ?
    C43 C42 H42 . . 120.5 ?
    C41 C42 H42 . . 120.5 ?
    C42 C43 C44 . . 120.34(15) ?
    C42 C43 H43 . . 119.8 ?
    C44 C43 H43 . . 119.8 ?
    C43 C44 C39 . . 122.60(14) ?
    C43 C44 H44 . . 118.7 ?
    C39 C44 H44 . . 118.7 ?
loop_
    _geom_torsion_atom_site_label_1
    _geom_torsion_atom_site_label_2
    _geom_torsion_atom_site_label_3
    _geom_torsion_atom_site_label_4
    _geom_torsion_site_symmetry_1
    _geom_torsion_site_symmetry_2
    _geom_torsion_site_symmetry_3
    _geom_torsion_site_symmetry_4
    _geom_torsion
    _geom_torsion_publ_flag
    N4 Co1 N1 C1 . . . . -85.68(16) ?
    N2 Co1 N1 C1 . . . . 179.57(17) ?
    N5 Co1 N1 C1 . . . . -3.51(16) ?
    N6 Co1 N1 C1 . . . . 87.63(16) ?
    N3 Co1 N1 C1 . . . . -156.52(16) ?
    N4 Co1 N1 C4 . . . . 92.32(10) ?
    N2 Co1 N1 C4 . . . . -2.43(10) ?
    N5 Co1 N1 C4 . . . . 174.49(10) ?
    N6 Co1 N1 C4 . . . . -94.37(10) ?
    N3 Co1 N1 C4 . . . . 21.5(2) ?
    N4 Co1 N2 C5 . . . . -89.44(11) ?
    N1 Co1 N2 C5 . . . . 1.90(10) ?
    N6 Co1 N2 C5 . . . . 95.92(11) ?
    N3 Co1 N2 C5 . . . . -170.81(11) ?
    N4 Co1 N2 C6 . . . . 90.25(11) ?
    N1 Co1 N2 C6 . . . . -178.42(11) ?
    N6 Co1 N2 C6 . . . . -84.40(11) ?
    N3 Co1 N2 C6 . . . . 8.88(10) ?
    N4 Co1 N3 C7 . . . . -125.83(9) ?
    N1 Co1 N3 C7 . . . . -53.5(2) ?
    N2 Co1 N3 C7 . . . . -29.56(9) ?
    N5 Co1 N3 C7 . . . . 154.86(9) ?
    N6 Co1 N3 C7 . . . . 62.43(9) ?
    N4 Co1 N3 C8 . . . . -3.66(9) ?
    N1 Co1 N3 C8 . . . . 68.66(19) ?
    N2 Co1 N3 C8 . . . . 92.61(10) ?
    N5 Co1 N3 C8 . . . . -82.97(10) ?
    N6 Co1 N3 C8 . . . . -175.40(9) ?
    N1 Co1 N4 C10 . . . . 79.29(11) ?
    N2 Co1 N4 C10 . . . . 161.54(11) ?
    N5 Co1 N4 C10 . . . . -9.10(11) ?
    N3 Co1 N4 C10 . . . . -117.88(11) ?
    N1 Co1 N4 C9 . . . . -132.03(10) ?
    N2 Co1 N4 C9 . . . . -49.77(10) ?
    N5 Co1 N4 C9 . . . . 139.59(10) ?
    N3 Co1 N4 C9 . . . . 30.80(10) ?
    N4 Co1 N5 C14 . . . . 166.04(16) ?
    N1 Co1 N5 C14 . . . . 73.84(15) ?
    N6 Co1 N5 C14 . . . . -20.45(15) ?
    N3 Co1 N5 C14 . . . . -114.62(15) ?
    N4 Co1 N5 C11 . . . . 16.33(10) ?
    N1 Co1 N5 C11 . . . . -75.87(10) ?
    N6 Co1 N5 C11 . . . . -170.16(10) ?
    N3 Co1 N5 C11 . . . . 95.66(10) ?
    N1 Co1 N6 C19 . . . . 28.99(11) ?
    N2 Co1 N6 C19 . . . . -53.28(11) ?
    N5 Co1 N6 C19 . . . . 117.75(11) ?
    N3 Co1 N6 C19 . . . . -134.79(11) ?
    N1 Co1 N6 C15 . . . . -151.02(11) ?
    N2 Co1 N6 C15 . . . . 126.70(11) ?
    N5 Co1 N6 C15 . . . . -62.27(11) ?
    N3 Co1 N6 C15 . . . . 45.19(11) ?
    C4 N1 C1 C2 . . . . 0.81(18) ?
    Co1 N1 C1 C2 . . . . 178.89(13) ?
    N1 C1 C2 C3 . . . . -0.6(2) ?
    C1 C2 C3 C4 . . . . 0.1(2) ?
    C1 N1 C4 C3 . . . . -0.77(17) ?
    Co1 N1 C4 C3 . . . . -179.40(11) ?
    C1 N1 C4 C5 . . . . -178.76(13) ?
    Co1 N1 C4 C5 . . . . 2.61(15) ?
    C2 C3 C4 N1 . . . . 0.43(19) ?
    C2 C3 C4 C5 . . . . 177.73(18) ?
    C6 N2 C5 C4 . . . . 179.39(13) ?
    Co1 N2 C5 C4 . . . . -0.94(16) ?
    N1 C4 C5 N2 . . . . -1.10(19) ?
    C3 C4 C5 N2 . . . . -178.34(17) ?
    C5 N2 C6 C7 . . . . -166.34(13) ?
    Co1 N2 C6 C7 . . . . 14.00(15) ?
    C8 N3 C7 C6 . . . . -74.96(14) ?
    Co1 N3 C7 C6 . . . . 45.40(13) ?
    N2 C6 C7 N3 . . . . -38.32(15) ?
    C7 N3 C8 C9 . . . . 96.87(14) ?
    Co1 N3 C8 C9 . . . . -21.57(14) ?
    C10 N4 C9 C8 . . . . 97.92(15) ?
    Co1 N4 C9 C8 . . . . -48.69(13) ?
    N3 C8 C9 N4 . . . . 42.79(15) ?
    C9 N4 C10 C11 . . . . -146.56(13) ?
    Co1 N4 C10 C11 . . . . -0.32(17) ?
    C14 N5 C11 C12 . . . . 0.99(17) ?
    Co1 N5 C11 C12 . . . . 159.84(10) ?
    C14 N5 C11 C10 . . . . -179.68(13) ?
    Co1 N5 C11 C10 . . . . -20.82(15) ?
    N4 C10 C11 N5 . . . . 14.25(19) ?
    N4 C10 C11 C12 . . . . -166.68(17) ?
    N5 C11 C12 C13 . . . . -0.50(17) ?
    C10 C11 C12 C13 . . . . -179.59(18) ?
    C11 C12 C13 C14 . . . . -0.16(18) ?
    C11 N5 C14 C13 . . . . -1.09(17) ?
    Co1 N5 C14 C13 . . . . -151.55(12) ?
    C12 C13 C14 N5 . . . . 0.79(18) ?
    C19 N6 C15 C16 . . . . 2.0(2) ?
    Co1 N6 C15 C16 . . . . -177.98(11) ?
    N6 C15 C16 C17 . . . . -0.8(2) ?
    C15 C16 C17 C18 . . . . -1.2(2) ?
    C15 C16 C17 C20 . . . . 179.41(15) ?
    C16 C17 C18 C19 . . . . 1.9(2) ?
    C20 C17 C18 C19 . . . . -178.75(15) ?
    C15 N6 C19 C18 . . . . -1.3(2) ?
    Co1 N6 C19 C18 . . . . 178.70(11) ?
    C17 C18 C19 N6 . . . . -0.7(2) ?
    C39 B1 C21 C26 . . . . -97.53(15) ?
    C33 B1 C21 C26 . . . . 20.96(17) ?
    C27 B1 C21 C26 . . . . 138.50(13) ?
    C39 B1 C21 C22 . . . . 76.73(16) ?
    C33 B1 C21 C22 . . . . -164.78(13) ?
    C27 B1 C21 C22 . . . . -47.24(17) ?
    C26 C21 C22 C23 . . . . 1.0(2) ?
    B1 C21 C22 C23 . . . . -173.64(14) ?
    C21 C22 C23 C24 . . . . -0.1(2) ?
    C22 C23 C24 C25 . . . . -0.9(2) ?
    C23 C24 C25 C26 . . . . 0.9(2) ?
    C24 C25 C26 C21 . . . . 0.2(2) ?
    C22 C21 C26 C25 . . . . -1.1(2) ?
    B1 C21 C26 C25 . . . . 173.48(13) ?
    C21 B1 C27 C28 . . . . 159.16(13) ?
    C39 B1 C27 C28 . . . . 37.37(18) ?
    C33 B1 C27 C28 . . . . -82.71(15) ?
    C21 B1 C27 C32 . . . . -28.74(17) ?
    C39 B1 C27 C32 . . . . -150.53(13) ?
    C33 B1 C27 C32 . . . . 89.39(14) ?
    C32 C27 C28 C29 . . . . -3.2(2) ?
    B1 C27 C28 C29 . . . . 169.37(13) ?
    C27 C28 C29 C30 . . . . 0.9(2) ?
    C28 C29 C30 C31 . . . . 1.7(2) ?
    C29 C30 C31 C32 . . . . -1.9(2) ?
    C30 C31 C32 C27 . . . . -0.6(2) ?
    C28 C27 C32 C31 . . . . 3.0(2) ?
    B1 C27 C32 C31 . . . . -169.73(13) ?
    C21 B1 C33 C34 . . . . 85.08(15) ?
    C39 B1 C33 C34 . . . . -156.82(12) ?
    C27 B1 C33 C34 . . . . -34.75(16) ?
    C21 B1 C33 C38 . . . . -90.05(14) ?
    C39 B1 C33 C38 . . . . 28.05(17) ?
    C27 B1 C33 C38 . . . . 150.13(12) ?
    C38 C33 C34 C35 . . . . -0.1(2) ?
    B1 C33 C34 C35 . . . . -175.60(13) ?
    C33 C34 C35 C36 . . . . 0.1(2) ?
    C34 C35 C36 C37 . . . . -0.3(2) ?
    C35 C36 C37 C38 . . . . 0.5(2) ?
    C36 C37 C38 C33 . . . . -0.5(2) ?
    C34 C33 C38 C37 . . . . 0.32(19) ?
    B1 C33 C38 C37 . . . . 175.74(12) ?
    C21 B1 C39 C44 . . . . -11.12(18) ?
    C33 B1 C39 C44 . . . . -129.03(14) ?
    C27 B1 C39 C44 . . . . 111.99(15) ?
    C21 B1 C39 C40 . . . . 167.74(12) ?
    C33 B1 C39 C40 . . . . 49.83(16) ?
    C27 B1 C39 C40 . . . . -69.15(16) ?
    C44 C39 C40 C41 . . . . -1.5(2) ?
    B1 C39 C40 C41 . . . . 179.59(13) ?
    C39 C40 C41 C42 . . . . 1.3(2) ?
    C40 C41 C42 C43 . . . . -0.1(2) ?
    C41 C42 C43 C44 . . . . -0.7(3) ?
    C42 C43 C44 C39 . . . . 0.5(3) ?
    C40 C39 C44 C43 . . . . 0.6(2) ?
    B1 C39 C44 C43 . . . . 179.51(14) ?
data_New_Global_Publ_Block
_journal_date_recd_electronic     2010-01-29
_journal_date_accepted     2010-02-15
_journal_name_full     'Acta Crystallographica, Section E'
_journal_year     2010
_journal_volume     66
_journal_issue      3
_journal_page_first     m332
_journal_page_last     m333
_journal_paper_category     QM
_journal_coeditor_code     DN2536
_publ_contact_author_name     'Mehdi Amirnasr'
_publ_contact_author_address
;
Department of Chemistry, Isfahan University of Technology, Isfahan 84156 83111,
Iran
;
_publ_contact_author_email     'smeghdad@cc.iut.ac.ir'
_publ_contact_author_fax     '+983113912350'
_publ_contact_author_phone     '+983113912351'
_publ_section_title
;\
{2,2'-[3-Azapentane-1,5-diylbis(nitrilomethylidyne)]dipyrrol-1-yl}(4-\
methylpyridine)cobalt(III) tetraphenylborate
;
loop_
    _publ_author_name
    _publ_author_footnote
    _publ_author_address
    'Meghdadi, Soraia' .
;
Department of Chemistry, Isfahan University of Technology, Isfahan 84156 83111,
Iran
;
    'Amirnasr, Mehdi' .
;
Department of Chemistry, Isfahan University of Technology, Isfahan 84156 83111,
Iran
;
    'Mereiter, Kurt' .
;
Faculty of Chemistry, Vienna University of Technology, Getreidemarkt 9/164SC,
A 1060Vienna, Austria
;
    'Karimi Abdolmaleki, Mahmood' .
;
Department of Chemistry, Isfahan University of Technology, Isfahan 84156 83111,
Iran
;
_publ_section_synopsis     .
