# Supplementary material for: {2,2′-[3-Aza­pentane-1,5-diylbis(nitrilo­methyl­idyne)]dipyrrol-1-yl}(4-methyl­pyridine)cobalt(III) tetra­phenyl­borate
Source: Acta Crystallogr Sect E Struct Rep Online. 2010 Feb 24;66(Pt 3):m332–3. doi: 10.1107/S1600536810006112 (PMC2983608; doi:10.1107/S1600536810006112)
Supplement: Supplementary file 2 [file e-66-0m332-Isup2.hkl]

# 
# h,k,l, Fc-squared, Fo-squared, sigma(Fo-squared) and status flag 
# 
data_I
_shelx_title '1338 Amir3-08 compound B4 in P2(1)/n' 
_shelx_refln_list_code          4 
_shelx_F_calc_maximum      350.37 
_exptl_crystal_F_000      1528.00 
_reflns_d_resolution_high  0.7102 
 
loop_ 
 _symmetry_equiv_pos_as_xyz 
 'x, y, z' 
 '-x+1/2, y+1/2, -z+1/2' 
 '-x, -y, -z' 
 'x-1/2, -y-1/2, z-1/2' 
 
_cell_length_a    11.0332 
_cell_length_b    19.5594 
_cell_length_c    17.1376 
_cell_angle_alpha  90.000 
_cell_angle_beta   92.164 
_cell_angle_gamma  90.000 
 
_shelx_F_squared_multiplier     1.000 
 
loop_ 
 _refln_index_h 
 _refln_index_k 
 _refln_index_l 
 _refln_F_squared_calc 
 _refln_F_squared_meas 
 _refln_F_squared_sigma 
 _refln_observed_status 
   2   0   0    31646.98    35737.61    505.58 o 
   4   0   0      101.98       66.08      3.92 o 
   6   0   0     1664.56     1614.95     24.55 o 
   8   0   0     6467.20     6327.44     96.16 o 
  10   0   0      222.16      224.82     21.99 o 
  12   0   0      386.64      411.34     20.06 o 
  14   0   0       52.14       40.56     24.02 o 
   2   1   0     4093.66     4426.93     45.46 o 
   3   1   0      832.99      909.92      9.75 o 
   4   1   0     8504.41     9877.19     89.43 o 
   5   1   0      191.01      195.51      4.72 o 
   6   1   0     1570.80     1407.97     15.61 o 
   7   1   0      182.02      235.87      5.79 o 
   8   1   0     7971.56     7653.59     81.19 o 
   9   1   0       75.85       77.67      7.01 o 
  10   1   0      385.13      375.64     13.63 o 
  11   1   0       72.49       98.98      8.64 o 
  12   1   0     4007.28     4123.39     49.57 o 
  13   1   0        0.23       10.49     10.19 o 
  14   1   0      800.21      803.53     28.63 o 
  15   1   0       15.46       -1.22     16.16 o 
   1   2   0     1950.56     2494.57     32.52 o 
   2   2   0    43674.50    49219.49    459.68 o 
   3   2   0    11694.42    13417.41    120.47 o 
   4   2   0     5604.68     5929.03     54.53 o 
   5   2   0     4129.15     4691.81     44.11 o 
   6   2   0     5794.70     6054.37     56.56 o 
   7   2   0      761.03      849.64     11.32 o 
   8   2   0       72.52       81.17      6.76 o 
   9   2   0     4565.73     4376.70     49.49 o 
  10   2   0      467.71      446.20     14.00 o 
  11   2   0       57.31       82.00      8.67 o 
  12   2   0       11.09       26.56      9.27 o 
  13   2   0        0.01       22.24     10.33 o 
  14   2   0      290.35      281.16     17.76 o 
  15   2   0      169.32      179.95     23.55 o 
   1   3   0      838.98      816.67     10.23 o 
   2   3   0     8011.13     8876.53     89.63 o 
   3   3   0    12190.05    13404.01    120.45 o 
   4   3   0        9.08       13.09      3.05 o 
   5   3   0       44.41       50.09      4.04 o 
   6   3   0     1735.27     1565.04     17.12 o 
   7   3   0      548.53      520.43      8.68 o 
   8   3   0     1748.12     1755.11     23.16 o 
   9   3   0        9.70        4.62      6.19 o 
  10   3   0     2486.31     2535.57     37.68 o 
  11   3   0        6.42       -7.76      7.76 o 
  12   3   0     1392.40     1357.67     26.74 o 
  13   3   0      189.47      202.55     14.13 o 
  14   3   0      911.02      916.69     26.42 o 
  15   3   0      123.76      107.61     25.75 o 
   0   4   0     7028.43     8010.27    122.52 o 
   1   4   0    25290.85    28315.07    264.87 o 
   2   4   0     1615.19     1960.42     22.64 o 
   3   4   0     6728.93     7890.13     71.76 o 
   4   4   0     1539.14     1445.25     15.26 o 
   5   4   0     6048.45     7074.91     65.36 o 
   6   4   0      804.61      826.71     10.86 o 
   7   4   0     1114.52     1130.60     14.01 o 
   8   4   0      511.18      482.17     11.11 o 
   9   4   0     2243.91     2101.44     27.32 o 
  10   4   0      358.07      350.16     13.13 o 
  11   4   0      155.09      161.02     12.17 o 
  12   4   0      458.66      522.31     15.83 o 
  13   4   0      104.32      126.15     14.42 o 
  14   4   0      191.60      246.00     17.08 o 
  15   4   0       69.33       51.85     20.60 o 
   1   5   0     6424.32     7077.79     67.53 o 
   2   5   0     2620.71     2858.90     28.53 o 
   3   5   0     2312.18     2420.44     26.47 o 
   4   5   0     2882.47     2743.38     26.85 o 
   5   5   0      783.36      837.10     16.78 o 
   6   5   0     3609.84     3490.46     34.21 o 
   7   5   0       79.23       61.63      5.46 o 
   8   5   0     4974.72     4918.49     54.37 o 
   9   5   0      329.00      317.23     11.16 o 
  10   5   0      246.03      272.29     10.99 o 
  11   5   0        9.94       10.58      8.42 o 
  12   5   0     2466.24     2456.87     38.80 o 
  13   5   0      173.96      140.28     14.56 o 
  14   5   0     1102.48     1120.08     46.89 o 
  15   5   0       23.97       34.20     17.18 o 
   0   6   0     1479.57     1557.66     22.16 o 
   1   6   0     3205.73     3426.17     35.88 o 
   2   6   0     9713.33    10898.68    103.54 o 
   3   6   0     8538.34     9693.51     88.10 o 
   4   6   0    12535.29    13388.72    128.04 o 
   5   6   0      758.00      850.27     11.63 o 
   6   6   0     1281.92     1166.73     16.02 o 
   7   6   0      116.24      131.11      7.63 o 
   8   6   0      123.88      102.93      8.43 o 
   9   6   0      680.49      571.35     14.24 o 
  10   6   0        5.00       -7.53      7.53 o 
  11   6   0      215.73      208.62     12.47 o 
  12   6   0       83.85       61.09     12.54 o 
  13   6   0       80.12       59.46     13.94 o 
  14   6   0        0.41      -13.48     13.48 o 
  15   6   0        0.16      -16.73     16.73 o 
   1   7   0     1019.76     1068.93     13.21 o 
   2   7   0     1523.71     1677.34     18.28 o 
   3   7   0        5.13       -0.19      3.04 o 
   4   7   0      855.65      752.12     10.50 o 
   5   7   0     2248.16     2584.11     26.18 o 
   6   7   0     1135.98      955.11     12.43 o 
   7   7   0     1888.34     1845.18     20.86 o 
   8   7   0     4171.84     4107.55     71.60 o 
   9   7   0      257.72      261.01     11.76 o 
  10   7   0     2920.02     2907.46     42.21 o 
  11   7   0       44.63       49.28      9.82 o 
  12   7   0      869.82      871.55     24.08 o 
  13   7   0       22.57       17.04     13.50 o 
  14   7   0       35.33       33.06     14.65 o 
  15   7   0        6.41      -21.46     21.46 o 
   0   8   0      385.51      247.12      6.97 o 
   1   8   0      819.94      963.43     12.50 o 
   2   8   0     1971.41     1830.87     20.11 o 
   3   8   0      176.08      163.56      5.09 o 
   4   8   0     8280.49     8768.88     80.65 o 
   5   8   0      417.24      440.17     12.90 o 
   6   8   0     1480.01     1426.63     16.62 o 
   7   8   0      228.16      218.92      7.04 o 
   8   8   0     2154.26     2039.65     36.30 o 
   9   8   0       83.11       78.24      8.94 o 
  10   8   0        0.71       15.92      8.73 o 
  11   8   0      754.58      762.59     19.60 o 
  12   8   0      163.60      182.53     19.50 o 
  13   8   0     1360.54     1392.33     31.98 o 
  14   8   0       44.26       52.53     14.63 o 
   1   9   0       33.29       29.71      3.72 o 
   2   9   0      357.27      303.52      7.61 o 
   3   9   0      523.92      585.81      9.42 o 
   4   9   0     3238.70     3090.71     32.37 o 
   5   9   0        4.40       -3.71      3.79 o 
   6   9   0        7.14        3.19      4.88 o 
   7   9   0      662.37      606.38     12.28 o 
   8   9   0        8.39        1.76      7.27 o 
   9   9   0       83.40       85.56      9.34 o 
  10   9   0     1034.36     1037.75     21.78 o 
  11   9   0      566.19      623.25     28.29 o 
  12   9   0      341.04      352.83     17.67 o 
  13   9   0      115.87      150.83     15.52 o 
  14   9   0      193.04      200.08     17.63 o 
   0  10   0     1394.36     1075.43     17.98 o 
   1  10   0      398.44      392.19      8.10 o 
   2  10   0     3919.55     3743.44     38.32 o 
   3  10   0      393.26      283.15      7.01 o 
   4  10   0       75.49       27.14      4.13 o 
   5  10   0       98.63       55.74      5.02 o 
   6  10   0      115.74       77.35      6.16 o 
   7  10   0      236.79      198.46      8.03 o 
   8  10   0      834.29      821.44     17.30 o 
   9  10   0      107.36      143.39     10.24 o 
  10  10   0     1595.32     1399.58     26.06 o 
  11  10   0      437.84      496.88     22.18 o 
  12  10   0        5.03        9.01     12.40 o 
  13  10   0       32.95        7.41     13.65 o 
  14  10   0       35.65       13.53     15.27 o 
   1  11   0      448.42      523.36      9.66 o 
   2  11   0      965.09     1111.50     14.43 o 
   3  11   0      374.22      324.36      7.61 o 
   4  11   0      952.23      937.64     14.24 o 
   5  11   0      843.88      795.60     13.54 o 
   6  11   0      610.89      592.53     12.27 o 
   7  11   0      505.73      489.35     14.18 o 
   8  11   0     1444.00     1430.73     22.73 o 
   9  11   0      822.26      800.96     18.78 o 
  10  11   0     1314.15     1321.40     25.26 o 
  11  11   0      725.79      699.62     22.25 o 
  12  11   0      399.28      338.67     17.75 o 
  13  11   0       60.27       73.80     14.77 o 
  14  11   0      435.11      480.37     21.94 o 
   0  12   0     7509.56     7905.71    103.82 o 
   1  12   0     1407.93     1324.76     17.38 o 
   2  12   0     2690.18     2501.77     27.46 o 
   3  12   0      143.84      179.26      6.69 o 
   4  12   0     2775.69     2548.82     28.42 o 
   5  12   0        1.68       -5.38      5.38 o 
   6  12   0      751.20      672.76     13.51 o 
   7  12   0       13.97       -2.01      6.23 o 
   8  12   0      355.11      313.50     11.44 o 
   9  12   0        6.12        0.52      8.59 o 
  10  12   0       67.94       63.85     10.58 o 
  11  12   0       32.00       45.65     12.40 o 
  12  12   0      503.29      488.63     20.62 o 
  13  12   0      399.91      466.67     21.34 o 
   1  13   0      142.93      136.31      5.98 o 
   2  13   0      208.78      225.27      9.55 o 
   3  13   0     3768.21     3750.34     39.55 o 
   4  13   0     1745.95     1732.14     22.96 o 
   5  13   0     2908.80     2859.16     44.08 o 
   6  13   0     1951.25     1999.03     26.33 o 
   7  13   0       14.14        7.73      6.76 o 
   8  13   0     1953.77     1838.66     27.59 o 
   9  13   0      123.84      127.76     11.04 o 
  10  13   0     3153.60     2979.55     55.05 o 
  11  13   0      271.21      246.71     16.49 o 
  12  13   0      556.59      558.99     25.36 o 
  13  13   0      160.01      192.69     17.28 o 
   0  14   0     1092.01      859.42     20.67 o 
   1  14   0      118.50      124.14      5.86 o 
   2  14   0     6419.28     6537.05     65.56 o 
   3  14   0       98.24       86.52      5.79 o 
   4  14   0     3944.72     3751.58     49.65 o 
   5  14   0      253.98      230.77      8.87 o 
   6  14   0      685.26      679.11     17.99 o 
   7  14   0      224.02      193.89      9.37 o 
   8  14   0        2.12       -5.02      8.87 o 
   9  14   0      750.06      724.61     19.30 o 
  10  14   0       72.96       41.17     12.36 o 
  11  14   0      187.47      158.51     15.09 o 
  12  14   0      198.40      179.13     16.68 o 
  13  14   0      273.35      275.12     18.89 o 
   1  15   0      458.17      460.21     11.00 o 
   2  15   0      406.01      472.36     11.21 o 
   3  15   0        5.01       -5.91      5.91 o 
   4  15   0     1001.46      957.19     16.11 o 
   5  15   0      172.30      189.44      8.74 o 
   6  15   0     1786.29     1725.93     29.66 o 
   7  15   0      289.24      303.44     11.76 o 
   8  15   0     1486.92     1435.50     24.32 o 
   9  15   0       11.99       17.78     13.06 o 
  10  15   0      963.20      918.70     25.32 o 
  11  15   0       38.52       14.96     13.62 o 
  12  15   0      646.88      590.06     22.92 o 
  13  15   0       10.93       -8.48     25.11 o 
   0  16   0       61.10       40.11      9.20 o 
   1  16   0       24.40       52.15      6.68 o 
   2  16   0      814.78      733.18     15.14 o 
   3  16   0      160.94      151.82      8.01 o 
   4  16   0     5215.60     4926.93     55.23 o 
   5  16   0      142.80      123.90      8.10 o 
   6  16   0     1707.10     1678.80     26.20 o 
   7  16   0     2866.63     2711.35     34.98 o 
   8  16   0      219.64      207.33     12.69 o 
   9  16   0       76.12       95.26     13.08 o 
  10  16   0       32.62       17.98     12.69 o 
  11  16   0      101.07      132.44     15.51 o 
  12  16   0       36.68       49.06     14.92 o 
   1  17   0     1241.98     1195.61     18.70 o 
   2  17   0       13.55       34.26      7.42 o 
   3  17   0      152.57      159.17      9.46 o 
   4  17   0        3.30       29.50      7.29 o 
   5  17   0     1054.85     1092.80     18.96 o 
   6  17   0     1021.91      973.98     18.07 o 
   7  17   0       24.10       20.26      8.16 o 
   8  17   0     2051.75     1985.16     33.76 o 
   9  17   0       27.25       19.10     12.29 o 
  10  17   0      930.95      885.86     26.26 o 
  11  17   0        4.78       -7.40     13.68 o 
  12  17   0      157.26      174.89     17.40 o 
   0  18   0      352.41      379.72     17.99 o 
   1  18   0      220.06      173.71     10.90 o 
   2  18   0     2390.50     2323.65     32.28 o 
   3  18   0     3991.61     3907.69     60.62 o 
   4  18   0     2971.76     2988.16     39.64 o 
   5  18   0      748.35      750.63     16.10 o 
   6  18   0     1564.28     1516.63     30.42 o 
   7  18   0       44.88       37.42      8.90 o 
   8  18   0      341.65      339.40     21.99 o 
   9  18   0       39.63       48.71     13.30 o 
  10  18   0       99.44      110.28     15.35 o 
  11  18   0      129.17      124.50     16.21 o 
   1  19   0       17.05        1.18      7.80 o 
   2  19   0       14.00       47.33      8.57 o 
   3  19   0       54.29       77.67      9.09 o 
   4  19   0     1162.55     1219.42     22.33 o 
   5  19   0       86.02       79.21      9.59 o 
   6  19   0      704.72      687.89     16.25 o 
   7  19   0      150.05      165.04     11.34 o 
   8  19   0       47.58       22.78     12.26 o 
   9  19   0        7.14        1.09     12.62 o 
  10  19   0       18.88       -7.32     13.41 o 
  11  19   0        2.29      -18.38     18.38 o 
   0  20   0     3883.81     3794.15     86.59 o 
   1  20   0      193.14      150.00     11.08 o 
   2  20   0     1777.29     1812.18     28.19 o 
   3  20   0        1.30        9.71      8.68 o 
   4  20   0     1839.42     1956.06     30.14 o 
   5  20   0      284.43      259.59     12.48 o 
   6  20   0      288.23      291.31     13.46 o 
   7  20   0      383.73      375.54     16.31 o 
   8  20   0      510.21      542.14     23.11 o 
   9  20   0      189.29      171.05     16.08 o 
  10  20   0      215.19      203.15     17.72 o 
   1  21   0        5.84       10.36     10.34 o 
   2  21   0      383.47      422.97     14.03 o 
   3  21   0     1356.49     1406.90     24.87 o 
   4  21   0      210.06      235.56     12.24 o 
   5  21   0       23.15       28.83     10.01 o 
   6  21   0        5.22       -9.70      9.70 o 
   7  21   0        7.73       10.09     11.14 o 
   8  21   0     1090.34     1016.51     34.35 o 
   9  21   0      436.14      442.09     35.30 o 
  10  21   0      219.04      177.34     19.19 o 
   0  22   0     3219.83     3151.39     68.05 o 
   1  22   0        6.62        0.18      9.55 o 
   2  22   0      254.15      240.68     13.86 o 
   3  22   0        2.15       15.32      9.79 o 
   4  22   0      120.25      140.97     11.77 o 
   5  22   0        1.18       -5.67      9.86 o 
   6  22   0      226.35      231.64     15.63 o 
   7  22   0        7.63       -5.08     11.61 o 
   8  22   0      519.62      564.81     25.25 o 
   9  22   0        3.63        6.42     16.27 o 
   1  23   0       32.10       65.91     15.15 o 
   2  23   0        5.06       13.97     11.70 o 
   3  23   0      252.90      205.43     13.60 o 
   4  23   0      397.87      402.60     17.28 o 
   5  23   0      156.68      128.03     12.46 o 
   6  23   0      241.91      249.85     14.78 o 
   7  23   0       39.77       19.85     12.74 o 
   8  23   0      285.20      270.91     24.67 o 
   0  24   0      155.63      160.03     19.81 o 
   1  24   0     1158.38     1222.10     26.74 o 
   2  24   0      281.23      256.49     16.21 o 
   3  24   0        5.50        2.27     12.43 o 
   4  24   0      124.89      101.46     12.25 o 
   5  24   0      269.29      260.73     14.29 o 
   6  24   0       17.33        9.27     12.36 o 
   7  24   0      317.06      316.24     17.30 o 
   1  25   0       92.09      141.83     13.85 o 
   2  25   0       33.07       19.15     12.01 o 
   3  25   0        3.70       23.24     13.40 o 
   4  25   0       49.07       52.05     12.84 o 
   5  25   0       14.31      -11.62     11.62 o 
   6  25   0      368.87      383.17     18.33 o 
   0  26   0       34.01       39.58     17.81 o 
   1  26   0      929.60      961.11     25.13 o 
   2  26   0       39.44       32.49     12.74 o 
   3  26   0      405.15      455.81     18.62 o 
   4  26   0      383.84      403.14     21.79 o 
   5  26   0      434.61      443.57     20.97 o 
   1  27   0      107.88      161.66     17.78 o 
   2  27   0      123.16      164.72     21.19 o 
   3  27   0      120.44      147.88     25.90 o 
 -15   0   1       29.17       27.69     24.61 o 
 -13   0   1     3632.78     3887.12     90.53 o 
 -11   0   1     2525.01     2478.46     45.84 o 
  -9   0   1      165.45      127.26     10.92 o 
  -7   0   1     1269.39     1146.06     19.65 o 
  -5   0   1      105.28       71.92      5.54 o 
  -3   0   1        1.88        1.46      2.60 o 
   3   0   1     6874.41     7289.12    105.25 o 
   5   0   1     1937.73     1896.09     31.34 o 
   7   0   1      114.90       49.52      4.93 o 
   9   0   1     8905.36     9235.53    148.84 o 
  11   0   1     3719.38     3783.09     63.85 o 
  13   0   1     1060.48     1065.03     35.28 o 
  15   0   1      185.32      187.15     27.02 o 
 -15   1   1       55.36       25.74     24.83 o 
 -14   1   1       75.40       55.23     13.73 o 
 -13   1   1        0.02       17.63     11.17 o 
 -12   1   1      107.54      131.06     10.74 o 
 -11   1   1      412.22      422.64     12.44 o 
 -10   1   1       17.43       19.54      7.04 o 
  -9   1   1       79.40       64.35      7.07 o 
  -8   1   1      547.90      565.61      9.85 o 
  -7   1   1      702.92      585.87      9.15 o 
  -6   1   1       20.98       45.35      3.62 o 
  -5   1   1     8080.41     8606.79     78.75 o 
  -4   1   1     4046.35     4294.30     40.20 o 
  -3   1   1     4044.86     4079.31     37.76 o 
  -2   1   1     2208.85     2392.52     23.76 o 
  -1   1   1    26771.33    29027.96    478.43 o 
   1   1   1    38273.05    40323.82    847.19 o 
   2   1   1    12572.78    14362.32    144.48 o 
   3   1   1    13279.72    15372.60    154.92 o 
   4   1   1      754.51      808.13     10.77 o 
   5   1   1      181.97      120.05      5.01 o 
   6   1   1      464.77      482.38      7.43 o 
   7   1   1     5123.62     4908.08     49.65 o 
   8   1   1       10.48        0.52      5.31 o 
   9   1   1      374.35      355.33     10.35 o 
  10   1   1      233.03      231.85      9.42 o 
  11   1   1       33.77       38.29      7.99 o 
  12   1   1       24.16       31.63      8.57 o 
  13   1   1       59.49       59.03     11.92 o 
  14   1   1       34.54       29.39     15.98 o 
  15   1   1       61.46       31.88     16.70 o 
 -15   2   1      988.99     1012.87     63.84 o 
 -14   2   1      170.38      187.60     19.35 o 
 -13   2   1     1818.34     1794.42     29.92 o 
 -12   2   1       30.98       34.48      9.57 o 
 -11   2   1     2511.77     2513.85     32.88 o 
 -10   2   1      490.41      490.72     12.76 o 
  -9   2   1      962.98      879.59     15.58 o 
  -8   2   1     1890.21     1990.56     22.00 o 
  -7   2   1     1812.01     1792.02     19.64 o 
  -6   2   1       17.61       37.42      3.75 o 
  -5   2   1    11235.61    12251.34    111.09 o 
  -4   2   1     7871.85     8664.81     78.80 o 
  -3   2   1     8991.09    10137.80     94.22 o 
  -2   2   1    25855.31    28575.32    282.55 o 
  -1   2   1     4371.42     4590.77     46.30 o 
   0   2   1     7086.40     7944.21    143.57 o 
   1   2   1     4900.26     5403.23     69.93 o 
   2   2   1     6006.01     6888.79     75.34 o 
   3   2   1    13001.54    14278.60    135.34 o 
   4   2   1      222.42      268.97      5.66 o 
   5   2   1     2088.28     2097.67     21.11 o 
   6   2   1       51.26       48.00      4.41 o 
   7   2   1     2428.33     2215.81     23.05 o 
   8   2   1     1102.82     1075.10     18.97 o 
   9   2   1     1853.16     1890.14     25.08 o 
  10   2   1      633.99      630.87     14.08 o 
  11   2   1     4262.44     4104.84     48.41 o 
  12   2   1      101.49       84.71     10.09 o 
  13   2   1     1783.78     1847.09     44.43 o 
  14   2   1       56.98       28.10     17.48 o 
  15   2   1       38.11       -2.62     32.21 o 
 -15   3   1      456.39      426.08     27.45 o 
 -14   3   1        6.43        1.86     14.68 o 
 -13   3   1       44.74       59.06     11.11 o 
 -12   3   1       40.23       36.89      9.55 o 
 -11   3   1     1204.35     1142.67     21.39 o 
 -10   3   1        0.55       -6.80      6.80 o 
  -9   3   1      218.83      207.72      8.51 o 
  -8   3   1     2512.82     2745.91     28.65 o 
  -7   3   1     2961.33     3069.29     30.94 o 
  -6   3   1       72.96       68.59      4.02 o 
  -5   3   1    19285.31    21200.46    190.47 o 
  -4   3   1      138.53      120.04      3.61 o 
  -3   3   1    39841.43    43897.45    390.35 o 
  -2   3   1    10101.70    11263.26    112.62 o 
  -1   3   1    40555.25    44813.89    442.66 o 
   0   3   1      223.48      245.70      4.24 o 
   1   3   1    23020.78    25505.82    238.42 o 
   2   3   1      507.33      549.34      6.66 o 
   3   3   1     8780.04     9368.83     84.64 o 
   4   3   1      625.74      768.00      9.81 o 
   5   3   1     2196.31     2078.72     22.44 o 
   6   3   1     2994.53     3117.81     32.58 o 
   7   3   1     1117.01      966.11     13.25 o 
   8   3   1     1706.41     1864.28     24.10 o 
   9   3   1       50.42       54.42      6.90 o 
  10   3   1        1.66       -0.87      6.72 o 
  11   3   1      405.88      391.57     12.31 o 
  12   3   1      128.38      110.94     11.45 o 
  13   3   1        2.13        3.60     12.06 o 
  14   3   1       34.98       63.28     16.88 o 
  15   3   1       31.66       -7.97     19.74 o 
 -15   4   1      211.81      220.49     27.68 o 
 -14   4   1       40.46       54.18     15.04 o 
 -13   4   1     3082.34     3117.43     47.08 o 
 -12   4   1       15.82       -2.45      9.49 o 
 -11   4   1      295.97      305.33     12.18 o 
 -10   4   1      111.18      100.07      8.93 o 
  -9   4   1     2295.80     2284.82     29.09 o 
  -8   4   1     1257.56     1271.53     15.94 o 
  -7   4   1    10991.70    11364.07    104.33 o 
  -6   4   1        2.66        4.73      3.44 o 
  -5   4   1    14564.83    16160.94    145.89 o 
  -4   4   1       73.10       69.10      4.73 o 
  -3   4   1       94.79      135.97      3.79 o 
  -2   4   1       13.26       22.30      3.09 o 
  -1   4   1      612.12      644.70     11.87 o 
   0   4   1    19143.66    21197.79    209.64 o 
   1   4   1     2760.23     3197.05     31.23 o 
   2   4   1     3630.70     3838.12     35.59 o 
   3   4   1      338.24      404.86      8.94 o 
   4   4   1        1.56       -1.55      2.61 o 
   5   4   1     2849.06     2952.09     30.64 o 
   6   4   1      446.41      527.90      9.01 o 
   7   4   1     6438.19     6623.54     65.90 o 
   8   4   1     2263.29     2258.71     28.06 o 
   9   4   1     4150.50     4236.51     48.26 o 
  10   4   1      131.22      124.41      8.38 o 
  11   4   1       48.05       35.35     10.10 o 
  12   4   1        8.20       -9.70      9.70 o 
  13   4   1       69.98       75.09     13.74 o 
  14   4   1      296.59      305.99     20.38 o 
  15   4   1       66.38       74.11     18.23 o 
 -15   5   1       51.45       71.60     18.28 o 
 -14   5   1      317.77      377.54     34.43 o 
 -13   5   1       23.86       45.83     11.59 o 
 -12   5   1      190.75      200.43     13.05 o 
 -11   5   1      246.14      200.54     12.02 o 
 -10   5   1      243.09      203.63     11.56 o 
  -9   5   1      563.73      485.19     11.93 o 
  -8   5   1       92.86      120.53      5.78 o 
  -7   5   1     3131.07     3141.68     31.76 o 
  -6   5   1        3.18        6.87      5.23 o 
  -5   5   1    30122.23    34108.36    304.90 o 
  -4   5   1      216.55      250.85      6.10 o 
  -3   5   1    23096.74    25057.69    237.08 o 
  -2   5   1     6405.28     6801.60     69.02 o 
  -1   5   1     9465.32    10425.21    105.00 o 
   0   5   1     1155.95     1220.95     13.31 o 
   1   5   1     1995.20     1992.15     20.29 o 
   2   5   1      173.63      155.32      3.91 o 
   3   5   1    11588.48    12308.62    111.06 o 
   4   5   1      384.70      306.99      5.98 o 
   5   5   1     1660.11     1447.75     16.81 o 
   6   5   1       31.58       32.04      3.64 o 
   7   5   1     1690.25     1751.97     19.44 o 
   8   5   1     5344.54     5330.39     62.23 o 
   9   5   1     2354.70     2265.53     28.88 o 
  10   5   1      102.35       98.10      8.19 o 
  11   5   1      717.36      617.72     15.96 o 
  12   5   1       14.08       28.27     11.37 o 
  13   5   1      130.44      110.06     13.92 o 
  14   5   1      146.13      188.41     16.45 o 
  15   5   1        2.70      -15.88     15.88 o 
 -15   6   1      414.65      468.70     35.72 o 
 -14   6   1      323.31      334.90     19.38 o 
 -13   6   1      695.75      712.79     23.66 o 
 -12   6   1       55.46       51.15     10.92 o 
 -11   6   1       22.02       15.63      9.64 o 
 -10   6   1        8.61       -7.37      7.37 o 
  -9   6   1      182.46      195.40      9.54 o 
  -8   6   1      569.21      606.86     12.25 o 
  -7   6   1     3177.30     3170.70     32.18 o 
  -6   6   1      296.71      292.47      7.52 o 
  -5   6   1      222.03      184.21      5.08 o 
  -4   6   1     9719.76    11039.13    100.47 o 
  -3   6   1       71.05      135.05      3.74 o 
  -2   6   1      146.70      169.71      4.55 o 
  -1   6   1     5479.48     5973.72     57.68 o 
   0   6   1      551.53      675.60      8.12 o 
   1   6   1     4744.51     5526.54     53.37 o 
   2   6   1     3356.87     3722.61     36.82 o 
   3   6   1     3314.00     3536.09     33.64 o 
   4   6   1     1793.60     2025.82     20.75 o 
   5   6   1     2098.20     2203.97     22.67 o 
   6   6   1       18.09       19.86      3.63 o 
   7   6   1     4327.24     4236.79     43.63 o 
   8   6   1      178.44      154.36      9.48 o 
   9   6   1       88.26       90.53      7.40 o 
  10   6   1       12.01       12.41      7.72 o 
  11   6   1       28.34       37.62      9.49 o 
  12   6   1       31.63       15.41     11.65 o 
  13   6   1      421.55      409.18     18.47 o 
  14   6   1      431.70      428.84     22.34 o 
  15   6   1       32.54       -3.09     16.96 o 
 -15   7   1      531.24      609.09     26.59 o 
 -14   7   1      222.47      201.68     17.60 o 
 -13   7   1       21.36       15.20     15.27 o 
 -12   7   1       68.21       43.59     11.00 o 
 -11   7   1      113.87      105.83     11.80 o 
 -10   7   1       21.53       26.16      8.99 o 
  -9   7   1     1135.37     1178.50     22.09 o 
  -8   7   1        4.93        3.19      5.38 o 
  -7   7   1      288.77      254.19      7.43 o 
  -6   7   1      709.07      760.62     11.21 o 
  -5   7   1      221.58      179.76      6.63 o 
  -4   7   1      143.27      137.64      4.58 o 
  -3   7   1     7996.32     8134.48     83.33 o 
  -2   7   1     1417.52     1396.81     15.74 o 
  -1   7   1     4923.02     4846.36     54.41 o 
   0   7   1      877.27      858.42     10.02 o 
   1   7   1     4812.09     4810.86     47.02 o 
   2   7   1     1857.41     1807.70     19.45 o 
   3   7   1      761.26      634.87      8.63 o 
   4   7   1      630.61      651.35      9.59 o 
   5   7   1     1602.97     1459.77     16.30 o 
   6   7   1      207.21      218.77      5.86 o 
   7   7   1       13.43       -1.68      4.13 o 
   8   7   1      166.94      150.70      7.38 o 
   9   7   1     1317.89     1323.50     21.61 o 
  10   7   1      426.03      458.98     15.01 o 
  11   7   1      481.35      438.77     17.06 o 
  12   7   1       35.24       46.73     12.17 o 
  13   7   1        7.04        8.89     13.00 o 
  14   7   1      107.32      136.89     20.41 o 
 -14   8   1      651.93      733.27     27.71 o 
 -13   8   1      261.61      253.01     31.65 o 
 -12   8   1       10.02       -4.93     10.62 o 
 -11   8   1      982.12      974.77     22.13 o 
 -10   8   1     1298.18     1151.86     23.18 o 
  -9   8   1     1951.34     1875.91     29.99 o 
  -8   8   1     1621.18     1488.89     37.04 o 
  -7   8   1     1656.97     1551.34     21.03 o 
  -6   8   1     4279.99     4424.62     49.56 o 
  -5   8   1      151.97      158.41      5.24 o 
  -4   8   1       28.53       13.11      3.27 o 
  -3   8   1     5904.29     6504.01     63.62 o 
  -2   8   1     2562.65     2976.23     30.65 o 
  -1   8   1      951.37      955.68     13.07 o 
   0   8   1      958.25     1068.05     12.34 o 
   1   8   1     2915.84     3022.06     30.76 o 
   2   8   1     1026.44     1101.18     13.42 o 
   3   8   1     1558.65     1589.47     18.12 o 
   4   8   1        3.99        5.35      3.20 o 
   5   8   1     2860.93     2940.73     29.52 o 
   6   8   1      448.92      419.83      8.79 o 
   7   8   1     1243.00     1163.53     15.14 o 
   8   8   1     1769.13     1747.75     27.67 o 
   9   8   1     3033.86     2947.91     41.92 o 
  10   8   1      909.01      902.58     20.02 o 
  11   8   1      860.18      936.18     23.96 o 
  12   8   1       55.88       40.90     12.48 o 
  13   8   1      704.19      674.92     27.13 o 
  14   8   1        0.96      -13.34     13.34 o 
 -14   9   1      140.85      191.80     17.85 o 
 -13   9   1       70.79       78.84     17.00 o 
 -12   9   1      132.94      119.71     14.67 o 
 -11   9   1      756.32      735.50     20.09 o 
 -10   9   1       64.93       74.65     10.07 o 
  -9   9   1      450.78      468.91     14.70 o 
  -8   9   1      543.91      555.57     12.32 o 
  -7   9   1     1682.25     1499.10     20.64 o 
  -6   9   1     1732.33     1760.31     22.70 o 
  -5   9   1      547.40      503.16      9.24 o 
  -4   9   1      228.87      232.16      7.54 o 
  -3   9   1      727.86      618.35      9.77 o 
  -2   9   1      552.59      565.71      9.16 o 
  -1   9   1     2500.71     2365.40     25.18 o 
   0   9   1       83.89      102.16      3.88 o 
   1   9   1     1116.47      948.68     11.36 o 
   2   9   1        1.37        4.10      3.92 o 
   3   9   1     8378.56     8867.18     85.75 o 
   4   9   1      289.42      324.01      7.55 o 
   5   9   1      812.00      641.39      9.75 o 
   6   9   1       76.51       75.46      6.16 o 
   7   9   1        3.55        1.63      5.31 o 
   8   9   1      540.59      528.82     15.20 o 
   9   9   1        1.99        1.53      7.80 o 
  10   9   1      781.27      668.13     17.80 o 
  11   9   1      105.21      141.45     16.78 o 
  12   9   1      263.87      274.46     16.43 o 
  13   9   1       76.26       85.08     14.57 o 
  14   9   1      101.62      111.77     16.18 o 
 -14  10   1       80.28       94.94     16.37 o 
 -13  10   1     1142.32     1192.92     30.25 o 
 -12  10   1       92.96       81.12     13.81 o 
 -11  10   1     4875.64     4622.46     63.63 o 
 -10  10   1       39.01       49.46      9.96 o 
  -9  10   1     4554.65     4297.90     57.92 o 
  -8  10   1      694.61      670.12     15.99 o 
  -7  10   1     1748.86     1612.98     22.94 o 
  -6  10   1      217.86      185.28      7.41 o 
  -5  10   1     3232.67     3131.21     38.40 o 
  -4  10   1      416.82      409.86      8.34 o 
  -3  10   1     1667.00     1669.63     19.40 o 
  -2  10   1     5057.23     5625.21     55.76 o 
  -1  10   1     1899.58     2032.80     22.46 o 
   0  10   1      225.09      206.77      5.47 o 
   1  10   1      270.19      268.47      6.59 o 
   2  10   1        0.08       -0.89      4.23 o 
   3  10   1     3455.14     3620.44     37.38 o 
   4  10   1      515.70      503.75      9.15 o 
   5  10   1     3339.99     3247.07     36.67 o 
   6  10   1     1746.16     1768.20     22.87 o 
   7  10   1     4195.63     3875.31     47.97 o 
   8  10   1      427.80      386.82     12.83 o 
   9  10   1     2441.59     2427.56     36.63 o 
  10  10   1       91.67       83.96     11.66 o 
  11  10   1     2551.53     2632.25     45.27 o 
  12  10   1        1.76       -7.27     11.96 o 
  13  10   1       91.02       70.97     14.73 o 
  14  10   1      348.01      414.71     25.73 o 
 -14  11   1      164.76      160.28     17.62 o 
 -13  11   1        0.43        7.80     13.97 o 
 -12  11   1      295.56      321.65     18.01 o 
 -11  11   1       55.30       80.13     11.52 o 
 -10  11   1       81.79      116.16     16.53 o 
  -9  11   1      607.24      539.72     16.14 o 
  -8  11   1       38.87       55.36      7.27 o 
  -7  11   1      108.50       92.31      7.07 o 
  -6  11   1      271.12      246.59      8.49 o 
  -5  11   1      304.60      249.71     14.81 o 
  -4  11   1      906.85      962.17     14.67 o 
  -3  11   1     3804.21     4039.52     41.59 o 
  -2  11   1      465.31      490.64      9.10 o 
  -1  11   1     4260.59     4121.63     41.98 o 
   0  11   1     3284.02     3778.28     36.69 o 
   1  11   1     7007.73     7284.82     67.68 o 
   2  11   1      526.06      562.06      9.53 o 
   3  11   1     1017.79      896.51     12.66 o 
   4  11   1      342.24      396.12      8.63 o 
   5  11   1     1209.09     1220.71     16.31 o 
   6  11   1     1989.13     1936.82     24.99 o 
   7  11   1       54.63       79.81      6.90 o 
   8  11   1       49.03       43.60      8.20 o 
   9  11   1       11.33        3.70      8.60 o 
  10  11   1       38.17       67.86     11.97 o 
  11  11   1      177.38      198.32     15.09 o 
  12  11   1        2.94        9.23     12.65 o 
  13  11   1        0.17      -13.22     13.22 o 
  14  11   1      201.80      262.31     20.57 o 
 -13  12   1      309.06      285.12     18.28 o 
 -12  12   1      191.20      213.96     16.50 o 
 -11  12   1     1979.41     1935.83     41.91 o 
 -10  12   1       33.73       28.68     10.41 o 
  -9  12   1      790.84      769.39     18.82 o 
  -8  12   1     1053.67      956.76     16.91 o 
  -7  12   1      149.59      120.84      7.77 o 
  -6  12   1       45.81       21.93      6.25 o 
  -5  12   1      139.74      121.48      6.99 o 
  -4  12   1      633.70      605.32     11.95 o 
  -3  12   1     2652.34     2629.79     28.93 o 
  -2  12   1      486.68      527.22      9.60 o 
  -1  12   1       24.57       33.39      4.47 o 
   0  12   1     2370.05     2551.81     26.15 o 
   1  12   1        0.47       15.08      3.22 o 
   2  12   1      455.03      380.00     11.15 o 
   3  12   1     1927.24     1815.59     21.44 o 
   4  12   1      386.86      355.06      8.72 o 
   5  12   1     2859.52     2796.61     33.12 o 
   6  12   1     1584.83     1506.29     21.16 o 
   7  12   1        7.94        3.94      6.16 o 
   8  12   1        0.80       -7.75      7.75 o 
   9  12   1     1437.67     1408.45     27.79 o 
  10  12   1       24.07       29.78     11.70 o 
  11  12   1      641.51      728.96     25.78 o 
  12  12   1      490.76      514.28     20.75 o 
  13  12   1     1132.74     1136.18     37.08 o 
 -13  13   1        4.20        2.69     14.11 o 
 -12  13   1       61.77      125.73     15.61 o 
 -11  13   1      114.27      111.73     14.15 o 
 -10  13   1       42.61       44.64     11.64 o 
  -9  13   1     1299.50     1132.72     23.32 o 
  -8  13   1      458.40      438.16     12.75 o 
  -7  13   1        6.45        0.76      6.52 o 
  -6  13   1       87.20       72.59      7.13 o 
  -5  13   1      450.35      436.92     12.96 o 
  -4  13   1      217.23      173.41      7.63 o 
  -3  13   1     3424.52     3461.94     39.35 o 
  -2  13   1       89.98       86.87      5.28 o 
  -1  13   1     4695.07     4714.96     48.16 o 
   0  13   1      845.26      808.98     11.13 o 
   1  13   1     3990.14     3826.24     39.83 o 
   2  13   1       38.80       18.93      4.61 o 
   3  13   1     4488.59     4578.86     47.25 o 
   4  13   1     2778.01     2635.24     29.56 o 
   5  13   1     6750.76     6350.32    104.21 o 
   6  13   1     3528.01     3449.51     43.12 o 
   7  13   1        2.82        5.56      6.45 o 
   8  13   1      220.85      224.39     11.54 o 
   9  13   1       22.35       23.91     11.58 o 
  10  13   1        1.98        0.44     11.26 o 
  11  13   1       21.97       14.77     12.51 o 
  12  13   1       57.14       57.63     14.15 o 
  13  13   1        8.59       18.06     14.33 o 
 -13  14   1        5.02       -2.96     14.36 o 
 -12  14   1      336.04      355.92     22.19 o 
 -11  14   1       33.06       12.69     13.08 o 
 -10  14   1       65.16       49.54     10.94 o 
  -9  14   1     2214.00     2080.81     34.36 o 
  -8  14   1       54.76       45.32      7.92 o 
  -7  14   1      180.19      193.44      9.23 o 
  -6  14   1        4.23       -5.09      6.81 o 
  -5  14   1      173.48      172.80      9.61 o 
  -4  14   1     1506.89     1394.87     23.75 o 
  -3  14   1      118.63      106.25      6.68 o 
  -2  14   1       44.40       25.74      5.06 o 
  -1  14   1       99.61      112.15      5.69 o 
   0  14   1      275.42      324.51      9.55 o 
   1  14   1      254.79      271.23     11.47 o 
   2  14   1      632.39      684.03     12.16 o 
   3  14   1      273.25      285.46     11.34 o 
   4  14   1      448.86      461.37     11.54 o 
   5  14   1      898.38      947.45     16.37 o 
   6  14   1      812.58      761.20     20.11 o 
   7  14   1     1748.51     1695.75     24.08 o 
   8  14   1       39.43       45.81      9.37 o 
   9  14   1     1752.45     1685.34     33.54 o 
  10  14   1      162.30      149.76     14.08 o 
  11  14   1     1297.25     1324.39     36.33 o 
  12  14   1      333.42      321.19     18.57 o 
  13  14   1      346.71      372.90     20.41 o 
 -13  15   1        2.25       -8.44     22.22 o 
 -12  15   1       38.66       38.94     14.73 o 
 -11  15   1        7.12       10.42     13.31 o 
 -10  15   1       99.68       95.10     13.58 o 
  -9  15   1      665.07      589.31     21.23 o 
  -8  15   1       65.17       53.76      8.41 o 
  -7  15   1      289.62      304.83     13.84 o 
  -6  15   1      175.19      167.52     10.17 o 
  -5  15   1     5220.88     5067.76     56.63 o 
  -4  15   1      782.59      684.75     19.75 o 
  -3  15   1     1105.07     1096.51     18.83 o 
  -2  15   1      165.02      153.45      7.40 o 
  -1  15   1     1374.29     1249.95     18.27 o 
   0  15   1      200.08      191.99      8.15 o 
   1  15   1     3494.40     3402.72     41.65 o 
   2  15   1       33.16       25.02      5.57 o 
   3  15   1     7640.31     7511.20     85.09 o 
   4  15   1      162.98      176.08      8.41 o 
   5  15   1     4472.75     4225.96     55.89 o 
   6  15   1      454.02      436.56     12.99 o 
   7  15   1       71.09       77.61      8.21 o 
   8  15   1      438.67      373.26     14.23 o 
   9  15   1      404.80      357.20     16.87 o 
  10  15   1        3.51       10.92     11.89 o 
  11  15   1       22.88       20.47     12.91 o 
  12  15   1       10.47      -11.25     14.59 o 
 -12  16   1        0.61      -14.03     14.03 o 
 -11  16   1      679.82      687.08     32.49 o 
 -10  16   1      277.12      315.68     17.40 o 
  -9  16   1      920.99      861.27     21.95 o 
  -8  16   1      124.52      142.18      9.71 o 
  -7  16   1     1354.48     1294.83     21.39 o 
  -6  16   1      200.81      206.47     10.41 o 
  -5  16   1      329.82      358.27     15.71 o 
  -4  16   1       34.86       26.79      6.98 o 
  -3  16   1      556.19      535.55     14.43 o 
  -2  16   1     1337.11     1216.08     23.82 o 
  -1  16   1       15.42       16.35      6.19 o 
   0  16   1      354.93      301.42     11.64 o 
   1  16   1        5.05       14.70      6.56 o 
   2  16   1     2702.47     2495.80     32.84 o 
   3  16   1     1351.76     1389.51     28.11 o 
   4  16   1      191.92      199.27      8.85 o 
   5  16   1     1838.81     1745.18     24.51 o 
   6  16   1       80.49       79.11      8.13 o 
   7  16   1     2343.52     2302.89     30.76 o 
   8  16   1      397.90      409.41     23.81 o 
   9  16   1     1010.36      946.15     30.39 o 
  10  16   1        1.36       -8.34     12.25 o 
  11  16   1      126.30      131.96     19.75 o 
  12  16   1      125.89       99.69     16.02 o 
 -12  17   1        1.10      -13.54     13.54 o 
 -11  17   1      311.23      295.27     18.16 o 
 -10  17   1       10.59       -3.16     12.91 o 
  -9  17   1      244.64      266.37     14.59 o 
  -8  17   1        8.56        5.66      8.46 o 
  -7  17   1      782.89      805.81     17.28 o 
  -6  17   1      177.26      155.77     10.18 o 
  -5  17   1     2599.84     2533.21     32.70 o 
  -4  17   1       80.60       64.70      7.81 o 
  -3  17   1     4239.29     4071.82     50.28 o 
  -2  17   1      186.12      155.51      9.21 o 
  -1  17   1      763.01      777.01     16.24 o 
   0  17   1     1120.22     1002.31     17.00 o 
   1  17   1     1200.52     1201.07     18.72 o 
   2  17   1      778.44      750.93     17.49 o 
   3  17   1     1771.29     1652.14     29.21 o 
   4  17   1     1111.89     1140.11     18.90 o 
   5  17   1     1178.15     1130.76     19.09 o 
   6  17   1       20.08       13.05      7.68 o 
   7  17   1       16.81        6.55      7.78 o 
   8  17   1       44.85       59.53     11.95 o 
   9  17   1       78.49       82.72     13.25 o 
  10  17   1       22.50       15.65     12.77 o 
  11  17   1       28.62       24.83     13.37 o 
  12  17   1        0.01       -6.10     14.21 o 
 -11  18   1      497.38      499.56     29.83 o 
 -10  18   1       16.82       27.32     13.96 o 
  -9  18   1     1298.40     1311.98     30.75 o 
  -8  18   1     2036.64     2058.98     56.48 o 
  -7  18   1     1781.25     1753.76     26.51 o 
  -6  18   1      259.61      254.11     11.96 o 
  -5  18   1      464.99      467.63     13.36 o 
  -4  18   1       93.26       96.58      9.65 o 
  -3  18   1        3.86       31.68      8.19 o 
  -2  18   1       87.96       73.55      8.68 o 
  -1  18   1      213.92      224.83     10.32 o 
   0  18   1       52.15       31.10      8.23 o 
   1  18   1      120.50      107.91      8.69 o 
   2  18   1        0.14        0.25      7.73 o 
   3  18   1     1131.40     1176.78     20.90 o 
   4  18   1     1154.27     1117.73     24.40 o 
   5  18   1     1566.47     1502.48     22.99 o 
   6  18   1        1.12       -7.64      7.64 o 
   7  18   1      910.45      854.65     17.92 o 
   8  18   1      196.31      179.05     14.49 o 
   9  18   1      538.12      523.31     20.79 o 
  10  18   1        6.12      -12.32     13.39 o 
  11  18   1      242.02      197.13     17.14 o 
 -11  19   1       13.64       15.43     14.68 o 
 -10  19   1       45.23       33.91     14.28 o 
  -9  19   1      445.34      439.31     26.58 o 
  -8  19   1        8.21       13.88      9.52 o 
  -7  19   1     1624.82     1573.97     27.48 o 
  -6  19   1       47.70       28.26      9.73 o 
  -5  19   1     1212.38     1204.29     22.50 o 
  -4  19   1      587.40      555.99     15.73 o 
  -3  19   1      908.95      892.07     18.41 o 
  -2  19   1       30.89       24.44      8.49 o 
  -1  19   1      274.52      252.88     10.91 o 
   0  19   1        8.52       -8.09      8.09 o 
   1  19   1      235.81      225.76     11.70 o 
   2  19   1      223.62      231.26     11.08 o 
   3  19   1     2195.54     2195.57     31.93 o 
   4  19   1     2124.58     1991.71     38.14 o 
   5  19   1     1263.95     1260.45     22.79 o 
   6  19   1      200.50      179.46     14.03 o 
   7  19   1      272.77      251.27     13.00 o 
   8  19   1      117.63      133.79     14.62 o 
   9  19   1        4.13        8.92     13.13 o 
  10  19   1        1.52       -0.32     13.98 o 
  11  19   1      202.77      245.65     23.34 o 
 -10  20   1      126.97      140.21     16.28 o 
  -9  20   1      441.28      412.85     31.44 o 
  -8  20   1       22.02        7.57      9.57 o 
  -7  20   1      131.53      168.14     11.95 o 
  -6  20   1      203.54      214.68     12.24 o 
  -5  20   1      476.95      480.32     17.52 o 
  -4  20   1       15.97       16.63      9.16 o 
  -3  20   1      643.57      679.49     17.00 o 
  -2  20   1       37.30       63.78      9.34 o 
  -1  20   1        0.09       20.61      8.53 o 
   0  20   1        5.85       11.40      8.70 o 
   1  20   1       25.37       70.74     12.29 o 
   2  20   1      182.59      151.37     10.44 o 
   3  20   1      113.92      120.75     10.23 o 
   4  20   1        2.22        9.56      9.00 o 
   5  20   1      126.05      133.79     13.05 o 
   6  20   1       65.86       34.84      9.79 o 
   7  20   1      375.01      339.02     15.47 o 
   8  20   1      156.31      163.99     14.82 o 
   9  20   1      220.99      187.38     20.69 o 
  10  20   1       44.53       21.37     14.20 o 
 -10  21   1       11.42       24.34     17.43 o 
  -9  21   1      152.56      181.44     32.31 o 
  -8  21   1        8.16       25.99     13.51 o 
  -7  21   1      485.43      493.58     26.35 o 
  -6  21   1     1091.95     1063.66     22.13 o 
  -5  21   1       18.98       10.38      9.67 o 
  -4  21   1      969.34      926.96     29.47 o 
  -3  21   1      121.34      131.60     10.85 o 
  -2  21   1      552.05      527.84     15.57 o 
  -1  21   1     2223.46     2123.83     42.39 o 
   0  21   1      542.71      517.33     17.04 o 
   1  21   1     3070.14     2967.16     43.54 o 
   2  21   1      751.77      718.92     19.34 o 
   3  21   1      515.94      505.77     15.57 o 
   4  21   1      491.49      460.74     14.93 o 
   5  21   1       65.32       83.44     10.63 o 
   6  21   1        3.72        0.71      9.73 o 
   7  21   1      953.41      906.31     25.04 o 
   8  21   1        6.62       -0.34     17.44 o 
   9  21   1      633.39      647.16     26.79 o 
  -9  22   1       80.99      103.81     19.19 o 
  -8  22   1      452.39      405.20     22.77 o 
  -7  22   1      349.58      366.58     15.65 o 
  -6  22   1        1.28       13.47     12.04 o 
  -5  22   1      178.76      165.15     12.15 o 
  -4  22   1       45.70       19.78     10.06 o 
  -3  22   1      175.11      187.94     12.09 o 
  -2  22   1        0.26        8.31      9.47 o 
  -1  22   1      604.67      704.96     21.22 o 
   0  22   1       88.18      118.36     11.49 o 
   1  22   1        0.91       58.19     10.74 o 
   2  22   1      175.28      169.82     13.74 o 
   3  22   1      397.84      405.96     14.57 o 
   4  22   1       13.44       13.74     10.56 o 
   5  22   1      221.77      197.55     14.03 o 
   6  22   1      186.63      205.32     14.16 o 
   7  22   1        3.58       25.37     12.83 o 
   8  22   1       30.22       38.48     21.95 o 
   9  22   1      222.03      247.46     23.02 o 
  -8  23   1      318.46      242.32     21.16 o 
  -7  23   1      204.16      212.53     15.56 o 
  -6  23   1      595.77      608.88     18.49 o 
  -5  23   1       71.31       77.25     11.67 o 
  -4  23   1      107.58      107.56     11.79 o 
  -3  23   1      997.80      914.65     25.16 o 
  -2  23   1      629.74      648.73     19.87 o 
  -1  23   1     1695.24     1702.21     33.91 o 
   0  23   1      413.98      423.75     16.40 o 
   1  23   1      928.27      950.95     22.53 o 
   2  23   1      185.70      219.14     13.68 o 
   3  23   1       86.70       94.52     13.13 o 
   4  23   1        1.19      -10.33     10.33 o 
   5  23   1      113.00      138.60     13.21 o 
   6  23   1      818.68      789.29     22.49 o 
   7  23   1      407.70      409.75     19.61 o 
   8  23   1       50.46       54.16     16.96 o 
  -7  24   1      221.15      232.21     16.50 o 
  -6  24   1       25.43       18.60     11.59 o 
  -5  24   1       55.27       30.71     11.62 o 
  -4  24   1        7.03      -10.30     10.30 o 
  -3  24   1        6.98      -10.23     10.23 o 
  -2  24   1      255.28      266.32     16.53 o 
  -1  24   1      256.21      341.21     17.11 o 
   0  24   1        5.28       28.70     11.38 o 
   1  24   1      308.17      343.72     15.94 o 
   2  24   1       13.44       27.75     11.40 o 
   3  24   1      127.91      122.42     14.19 o 
   4  24   1       14.44       14.58     10.92 o 
   5  24   1      114.38      116.02     13.90 o 
   6  24   1        4.36        1.01     12.58 o 
   7  24   1      588.03      538.09     21.92 o 
  -6  25   1       26.42       43.02     12.54 o 
  -5  25   1      213.70      260.65     15.19 o 
  -4  25   1        3.49       -9.46     11.28 o 
  -3  25   1      272.72      277.90     17.13 o 
  -2  25   1        6.89      -13.91     16.57 o 
  -1  25   1     1291.63     1401.39     29.30 o 
   0  25   1      756.80      774.92     22.06 o 
   1  25   1      449.59      532.23     19.12 o 
   2  25   1      745.33      750.60     22.11 o 
   3  25   1      394.31      415.49     17.70 o 
   4  25   1       10.82      -12.52     12.52 o 
   5  25   1      312.76      320.87     16.97 o 
   6  25   1       35.67       39.74     13.41 o 
  -5  26   1      299.43      303.94     21.38 o 
  -4  26   1       34.97       42.76     13.29 o 
  -3  26   1      178.26      171.03     16.58 o 
  -2  26   1       62.52       77.49     13.95 o 
  -1  26   1        3.70       51.25     13.01 o 
   0  26   1      575.32      676.27     21.78 o 
   1  26   1       39.55       65.98     13.34 o 
   2  26   1        1.52       -9.41     12.34 o 
   3  26   1       98.74       97.52     14.10 o 
   4  26   1       16.44      -15.25     15.94 o 
   5  26   1       32.19       32.58     14.83 o 
  -3  27   1       22.95       19.43     23.04 o 
  -2  27   1      189.17      181.41     15.73 o 
  -1  27   1      373.91      460.59     23.01 o 
   0  27   1       90.85      150.57     16.32 o 
   1  27   1      526.06      580.79     21.10 o 
   2  27   1       30.02       27.26     13.39 o 
 -14   0   2      848.23      901.13     33.29 o 
 -12   0   2      239.54      248.58     18.77 o 
 -10   0   2     6031.07     6171.59     96.36 o 
  -8   0   2     2893.14     2601.49     38.73 o 
  -6   0   2     6399.43     6280.80     83.21 o 
  -4   0   2    16273.20    17773.39    225.36 o 
  -2   0   2    30086.54    34126.02    515.64 o 
   0   0   2    22635.64    24247.92    718.52 o 
   2   0   2     6795.75     7470.62    124.41 o 
   4   0   2      454.24      335.93      9.09 o 
   6   0   2     4709.52     4861.34     73.63 o 
   8   0   2      371.71      291.50     12.23 o 
  10   0   2      982.20      911.14     31.81 o 
  12   0   2       64.66       78.93     16.15 o 
  14   0   2      205.68      237.61     65.38 o 
 -15   1   2        4.77      -14.03     14.03 o 
 -14   1   2      527.21      557.31     19.45 o 
 -13   1   2      121.84      152.13     13.33 o 
 -12   1   2     3273.13     3341.53     44.97 o 
 -11   1   2       48.57       48.26      8.23 o 
 -10   1   2     2234.39     2170.51     28.82 o 
  -9   1   2     1012.65      939.78     17.43 o 
  -8   1   2     1205.74     1168.46     19.59 o 
  -7   1   2     1448.40     1654.35     18.64 o 
  -6   1   2     2581.20     2624.96     26.60 o 
  -5   1   2       48.80       66.13      4.67 o 
  -4   1   2     1245.50     1241.58     15.26 o 
  -3   1   2      758.86      785.85      8.99 o 
  -2   1   2    13887.12    16276.25    153.41 o 
  -1   1   2     6662.91     7218.47     72.87 o 
   0   1   2     8769.49    10130.83    130.10 o 
   1   1   2     2900.46     3120.84     47.03 o 
   2   1   2     2172.73     2244.77     25.58 o 
   3   1   2      118.16      116.41      3.43 o 
   4   1   2     1951.23     2019.49     22.72 o 
   5   1   2       40.69       34.39      3.87 o 
   6   1   2       78.78       63.16      4.87 o 
   7   1   2       20.72       37.17      4.88 o 
   8   1   2       62.31       62.40      6.03 o 
   9   1   2     1305.51     1340.49     19.78 o 
  10   1   2      448.35      383.48     11.23 o 
  11   1   2        6.69       15.46      7.58 o 
  12   1   2     1185.41     1183.20     22.31 o 
  13   1   2      110.40      111.63     12.69 o 
  14   1   2      274.21      260.98     17.07 o 
  15   1   2        3.95      -14.83     14.83 o 
 -15   2   2       31.65       14.72     16.67 o 
 -14   2   2       65.28       31.35     12.57 o 
 -13   2   2       13.13       51.72     10.78 o 
 -12   2   2       45.77       49.02      9.91 o 
 -11   2   2        4.19        3.73      8.34 o 
 -10   2   2      628.98      634.68     14.27 o 
  -9   2   2       24.42       24.10      6.71 o 
  -8   2   2     6391.17     6515.23     61.95 o 
  -7   2   2      485.45      503.05     10.50 o 
  -6   2   2     5061.88     5181.94     49.17 o 
  -5   2   2    10144.46    11834.63    107.43 o 
  -4   2   2    13390.45    14154.98    127.50 o 
  -3   2   2     3576.28     3954.85     36.87 o 
  -2   2   2      320.51      379.33      8.14 o 
  -1   2   2     2440.24     2455.77     25.66 o 
   0   2   2    53727.54    55368.72   1152.22 o 
   1   2   2      898.24      993.32     10.44 o 
   2   2   2    17777.91    20904.92    223.24 o 
   3   2   2     4450.88     4958.76     51.32 o 
   4   2   2     2451.51     2351.01     26.02 o 
   5   2   2       78.66       86.29      4.66 o 
   6   2   2     4732.14     5316.74     56.67 o 
   7   2   2     1896.89     2049.13     25.04 o 
   8   2   2     1944.34     1886.41     24.28 o 
   9   2   2     1583.98     1510.82     21.39 o 
  10   2   2       97.48      108.18      8.03 o 
  11   2   2       37.93       49.34      8.00 o 
  12   2   2       46.67       31.84      9.65 o 
  13   2   2        2.25        3.41     12.00 o 
  14   2   2       34.74       -0.59     14.59 o 
  15   2   2        4.03      -13.66     25.03 o 
 -15   3   2       77.99       93.45     18.23 o 
 -14   3   2      396.13      427.02     23.25 o 
 -13   3   2       73.03       88.90     11.61 o 
 -12   3   2     1854.72     1764.79     28.89 o 
 -11   3   2       46.61       32.23      8.88 o 
 -10   3   2      192.45      206.44     10.07 o 
  -9   3   2        0.12       -5.62      6.20 o 
  -8   3   2     5869.50     5846.97     56.13 o 
  -7   3   2      258.66      242.99      6.53 o 
  -6   3   2     5138.44     5502.77     52.03 o 
  -5   3   2    21473.18    24775.42    221.89 o 
  -4   3   2      117.32      117.05      5.45 o 
  -3   3   2     6382.11     6777.69     65.26 o 
  -2   3   2    13244.10    15129.97    142.79 o 
  -1   3   2      362.93      366.11      5.40 o 
   0   3   2     7433.12     7750.10     73.35 o 
   1   3   2     6326.01     6808.78     64.95 o 
   2   3   2      253.46      295.99      4.95 o 
   3   3   2     1433.94     1470.92     15.57 o 
   4   3   2     1814.64     1659.54     16.89 o 
   5   3   2     4481.05     5161.32     48.25 o 
   6   3   2     4306.21     4458.25     42.41 o 
   7   3   2      556.71      555.96     10.79 o 
   8   3   2     9160.92     9346.08     98.10 o 
   9   3   2     2351.03     2247.34     28.73 o 
  10   3   2      518.13      532.72     16.94 o 
  11   3   2      137.59      176.32      9.56 o 
  12   3   2      989.17      947.42     22.10 o 
  13   3   2      200.05      196.72     15.51 o 
  14   3   2      354.98      328.42     20.50 o 
  15   3   2       94.84       94.38     17.99 o 
 -15   4   2      124.57      128.89     18.78 o 
 -14   4   2       83.78      111.62     13.83 o 
 -13   4   2       61.61       81.82     12.24 o 
 -12   4   2      349.35      339.36     13.57 o 
 -11   4   2      162.36      156.70     10.36 o 
 -10   4   2      466.06      446.99     13.51 o 
  -9   4   2      751.79      653.30     13.45 o 
  -8   4   2       79.64       58.48      5.26 o 
  -7   4   2      261.94      293.55      7.41 o 
  -6   4   2     3062.10     2887.90     29.06 o 
  -5   4   2     1467.63     1643.69     17.86 o 
  -4   4   2    11163.73    11433.21    103.65 o 
  -3   4   2      292.42      287.43      5.65 o 
  -2   4   2     1086.25     1112.88     12.46 o 
  -1   4   2    16453.52    18007.39    178.97 o 
   0   4   2    19472.70    22352.05    199.52 o 
   1   4   2     2365.44     2599.27     25.78 o 
   2   4   2    11172.76    11984.21    107.76 o 
   3   4   2     2809.02     3189.84     30.15 o 
   4   4   2     5124.69     5548.02     54.07 o 
   5   4   2       90.93      110.43      5.09 o 
   6   4   2      848.83      807.81     10.62 o 
   7   4   2      699.43      778.13     12.99 o 
   8   4   2        5.82       -3.80      5.51 o 
   9   4   2     2382.95     2300.01     29.19 o 
  10   4   2      669.49      651.88     14.22 o 
  11   4   2      719.10      681.34     16.42 o 
  12   4   2       54.32       28.46     10.70 o 
  13   4   2       80.20       62.93     14.86 o 
  14   4   2      244.35      223.39     19.11 o 
  15   4   2       46.62       40.18     16.51 o 
 -15   5   2       57.06       70.04     22.05 o 
 -14   5   2      695.17      687.37     27.27 o 
 -13   5   2        2.37       23.44     11.44 o 
 -12   5   2     1587.25     1586.70     29.29 o 
 -11   5   2       68.14       44.13      8.97 o 
 -10   5   2      814.59      858.48     17.72 o 
  -9   5   2        1.32       -7.41      7.41 o 
  -8   5   2     1425.33     1437.39     18.09 o 
  -7   5   2     1250.02     1319.47     16.07 o 
  -6   5   2     8884.73     9388.42     91.05 o 
  -5   5   2     3133.03     3290.77     32.28 o 
  -4   5   2    13294.31    15043.00    142.89 o 
  -3   5   2     6830.93     7235.93     69.82 o 
  -2   5   2     6602.26     7391.01     79.73 o 
  -1   5   2     6663.01     7619.82     77.28 o 
   0   5   2    16268.11    17715.18    158.57 o 
   1   5   2     6012.76     6493.44     59.11 o 
   2   5   2     5821.46     6524.15     59.61 o 
   3   5   2      946.58     1100.33     12.04 o 
   4   5   2     4994.32     5344.40     49.77 o 
   5   5   2        5.59        3.56      3.04 o 
   6   5   2     7987.69     8220.06     79.92 o 
   7   5   2        0.86       -3.98      3.98 o 
   8   5   2     2534.04     2533.88     30.86 o 
   9   5   2       19.47        7.53      6.28 o 
  10   5   2     1708.69     1636.67     23.65 o 
  11   5   2       12.12        6.89      9.32 o 
  12   5   2     1497.08     1515.68     31.35 o 
  13   5   2        9.10       13.40     12.64 o 
  14   5   2      613.29      613.83     25.27 o 
  15   5   2       40.63        3.41     20.00 o 
 -15   6   2        0.69       -2.69     17.10 o 
 -14   6   2        9.96       12.12     14.33 o 
 -13   6   2      484.17      553.35     18.93 o 
 -12   6   2       96.16       79.85     11.49 o 
 -11   6   2      869.48      797.68     19.82 o 
 -10   6   2      975.58      906.84     18.44 o 
  -9   6   2      317.01      300.84     10.73 o 
  -8   6   2     3762.91     3503.72     37.91 o 
  -7   6   2      505.93      533.33      9.54 o 
  -6   6   2     3893.55     3785.65     39.36 o 
  -5   6   2      892.79      938.97     11.87 o 
  -4   6   2    17471.23    18549.20    175.79 o 
  -3   6   2    12335.92    13691.83    137.69 o 
  -2   6   2     1968.18     1852.14     21.00 o 
  -1   6   2      688.09      713.16      9.01 o 
   0   6   2     3323.48     3273.89     32.54 o 
   1   6   2     1934.59     2062.61     21.27 o 
   2   6   2     3116.37     3184.91     30.30 o 
   3   6   2      632.30      671.96      8.71 o 
   4   6   2    18940.57    20896.77    187.70 o 
   5   6   2     6322.26     7238.31     67.02 o 
   6   6   2     1820.90     1699.85     18.63 o 
   7   6   2       45.48       30.54      4.62 o 
   8   6   2       31.85       20.58      6.29 o 
   9   6   2       45.84       26.91      7.01 o 
  10   6   2        3.45        0.01      7.30 o 
  11   6   2      691.77      674.07     20.29 o 
  12   6   2      476.18      495.60     18.91 o 
  13   6   2        9.12       17.21     12.60 o 
  14   6   2        4.65      -14.18     16.39 o 
  15   6   2        0.20      -30.98     30.98 o 
 -15   7   2       24.05       29.41     48.53 o 
 -14   7   2      111.87      125.63     16.52 o 
 -13   7   2       40.39       33.11     11.98 o 
 -12   7   2     1298.88     1264.62     25.97 o 
 -11   7   2        2.17       -4.37      9.43 o 
 -10   7   2     1344.48     1374.19     25.13 o 
  -9   7   2      520.88      501.85     14.96 o 
  -8   7   2     8114.42     8200.34     82.14 o 
  -7   7   2      558.03      513.22     10.37 o 
  -6   7   2     1990.60     1995.51     23.03 o 
  -5   7   2      360.87      415.40      7.49 o 
  -4   7   2      105.43       94.73      4.57 o 
  -3   7   2        8.73        2.11      3.68 o 
  -2   7   2     3965.31     4123.90     41.01 o 
  -1   7   2     1280.78     1346.92     16.09 o 
   0   7   2      396.12      432.35      7.62 o 
   1   7   2       80.58       97.69      3.21 o 
   2   7   2      690.26      750.30      9.30 o 
   3   7   2     8800.46    10169.37     92.56 o 
   4   7   2     6656.56     7105.36     69.50 o 
   5   7   2      378.91      382.27      7.33 o 
   6   7   2     1698.15     1737.39     19.15 o 
   7   7   2       95.11       90.43      5.41 o 
   8   7   2     3174.04     3021.62     35.84 o 
   9   7   2      855.80      787.06     16.26 o 
  10   7   2     1382.79     1368.73     32.64 o 
  11   7   2        1.16        8.97     10.58 o 
  12   7   2      302.96      332.91     26.47 o 
  13   7   2      106.63      120.00     14.56 o 
  14   7   2        4.96       -1.61     15.77 o 
 -14   8   2       68.04      100.31     16.18 o 
 -13   8   2      498.11      538.03     18.56 o 
 -12   8   2        6.22        5.56     11.24 o 
 -11   8   2       29.94       19.53     10.28 o 
 -10   8   2       47.57       50.71      9.86 o 
  -9   8   2      312.28      285.56     12.05 o 
  -8   8   2     1512.80     1621.30     30.25 o 
  -7   8   2      179.92      180.79      7.44 o 
  -6   8   2     2952.73     2904.58     31.56 o 
  -5   8   2      425.03      438.10      9.65 o 
  -4   8   2     8397.57     8546.46     88.53 o 
  -3   8   2      439.38      460.61      8.03 o 
  -2   8   2    12375.01    13168.25    133.10 o 
  -1   8   2       10.21       13.02      3.17 o 
   0   8   2     7343.39     7797.98     75.36 o 
   1   8   2     5596.87     6225.83     57.54 o 
   2   8   2     7562.11     8194.20     79.11 o 
   3   8   2     5413.64     6052.06     56.37 o 
   4   8   2     6452.98     6852.88     63.73 o 
   5   8   2      320.26      316.96      6.90 o 
   6   8   2      542.91      524.22      9.08 o 
   7   8   2      135.48      131.13      5.68 o 
   8   8   2       69.71       82.75      7.21 o 
   9   8   2      112.03      149.56     15.37 o 
  10   8   2       38.63       44.06     13.32 o 
  11   8   2       18.78       44.02     11.78 o 
  12   8   2      133.88      137.16     14.32 o 
  13   8   2      126.00      148.78     18.89 o 
  14   8   2        1.72       -0.83     15.51 o 
 -14   9   2      261.84      301.65     19.23 o 
 -13   9   2        2.58      -12.96     12.96 o 
 -12   9   2      302.32      294.60     15.40 o 
 -11   9   2       86.24       83.06     12.87 o 
 -10   9   2     1414.93     1410.06     26.13 o 
  -9   9   2       23.35       45.92      8.97 o 
  -8   9   2      729.44      669.43     13.66 o 
  -7   9   2        2.05       -5.92      5.92 o 
  -6   9   2       33.19       67.92      5.94 o 
  -5   9   2     1163.20     1237.90     17.28 o 
  -4   9   2     1334.32     1291.07     15.90 o 
  -3   9   2      408.55      477.01      8.95 o 
  -2   9   2       61.68       64.49      4.18 o 
  -1   9   2       12.36       13.37      3.49 o 
   0   9   2       24.97       49.77      3.43 o 
   1   9   2     1950.37     2160.48     21.94 o 
   2   9   2     1935.65     1923.00     21.01 o 
   3   9   2      569.60      568.57      8.62 o 
   4   9   2     3701.21     4007.55     38.82 o 
   5   9   2       11.04       20.45      4.03 o 
   6   9   2     4075.44     3961.08     41.34 o 
   7   9   2       41.04       42.21      5.28 o 
   8   9   2     1751.53     1576.03     25.94 o 
   9   9   2      465.80      400.33     13.55 o 
  10   9   2      874.40      825.07     21.61 o 
  11   9   2      842.75      710.70     21.92 o 
  12   9   2      779.70      822.53     38.82 o 
  13   9   2        6.73      -12.00     12.69 o 
  14   9   2      320.03      328.24     19.28 o 
 -14  10   2        0.08      -13.74     13.74 o 
 -13  10   2       15.07       39.73     14.79 o 
 -12  10   2       39.84       36.08     11.79 o 
 -11  10   2      546.26      503.52     17.31 o 
 -10  10   2      676.61      725.82     18.77 o 
  -9  10   2      936.93      904.36     20.14 o 
  -8  10   2       90.98      120.65      8.64 o 
  -7  10   2      150.57      150.91      8.60 o 
  -6  10   2      566.21      505.02     18.34 o 
  -5  10   2      695.90      586.81     12.47 o 
  -4  10   2      260.01      208.00      7.37 o 
  -3  10   2       11.22       20.91      3.80 o 
  -2  10   2    12474.50    13024.55    124.52 o 
  -1  10   2        1.30       -3.49      3.49 o 
   0  10   2    17887.10    18841.32    179.03 o 
   1  10   2     1032.58     1064.95     12.74 o 
   2  10   2     3612.99     3506.92     35.97 o 
   3  10   2      200.13      201.81      5.80 o 
   4  10   2     2644.58     2671.95     28.87 o 
   5  10   2     2027.86     2023.44     24.74 o 
   6  10   2       82.00       79.43      5.51 o 
   7  10   2      366.01      337.00      9.76 o 
   8  10   2      744.32      798.44     18.94 o 
   9  10   2      401.91      399.44     15.48 o 
  10  10   2        1.34        1.67     12.87 o 
  11  10   2      123.42      106.44     13.07 o 
  12  10   2       38.12       13.63     12.81 o 
  13  10   2      196.16      249.17     17.50 o 
  14  10   2       30.65       35.40     15.29 o 
 -14  11   2      327.85      383.50     21.50 o 
 -13  11   2        1.29      -16.32     16.32 o 
 -12  11   2       53.52       72.11     12.74 o 
 -11  11   2      592.52      624.11     23.18 o 
 -10  11   2     1298.35     1289.92     25.42 o 
  -9  11   2      520.40      536.88     16.03 o 
  -8  11   2      161.83      152.31     10.85 o 
  -7  11   2        0.30       -6.02      6.02 o 
  -6  11   2      439.88      431.40     11.12 o 
  -5  11   2      229.62      210.90      8.32 o 
  -4  11   2      399.06      404.59      9.91 o 
  -3  11   2     1152.45     1252.09     15.96 o 
  -2  11   2      501.05      530.38     10.90 o 
  -1  11   2       31.28       31.28      4.09 o 
   0  11   2      136.29      189.73     11.70 o 
   1  11   2      802.78      851.89     11.16 o 
   2  11   2     1021.87      951.65     12.60 o 
   3  11   2       33.32       44.95      4.50 o 
   4  11   2     3429.81     3406.46     35.97 o 
   5  11   2        4.42        3.73      4.72 o 
   6  11   2     3394.05     3368.39     36.42 o 
   7  11   2       50.96       40.86      6.42 o 
   8  11   2      632.88      574.73     15.76 o 
   9  11   2      851.23      790.24     21.29 o 
  10  11   2     3045.09     3034.38     61.39 o 
  11  11   2      418.42      407.52     17.72 o 
  12  11   2     1029.02     1011.71     27.13 o 
  13  11   2       23.09       22.25     13.83 o 
  14  11   2     1120.77     1239.74     35.87 o 
 -13  12   2        4.32        0.24     14.15 o 
 -12  12   2       73.15       25.31     13.21 o 
 -11  12   2      449.08      510.44     19.23 o 
 -10  12   2      587.31      599.29     18.37 o 
  -9  12   2       57.76       33.00      9.62 o 
  -8  12   2      216.47      218.04     12.68 o 
  -7  12   2      510.76      456.24     11.86 o 
  -6  12   2      332.61      287.85      9.44 o 
  -5  12   2     1172.42     1132.04     20.20 o 
  -4  12   2     2526.11     2232.52     27.50 o 
  -3  12   2       41.73       33.43      5.45 o 
  -2  12   2    10253.39    10378.52    100.60 o 
  -1  12   2      123.31      112.87      5.23 o 
   0  12   2     3876.20     3576.09     37.17 o 
   1  12   2       58.25       52.33      3.98 o 
   2  12   2     4497.76     4331.75     44.37 o 
   3  12   2      626.32      675.52     11.32 o 
   4  12   2     1014.12      903.70     13.63 o 
   5  12   2      322.14      361.49     10.97 o 
   6  12   2     1736.28     1786.29     34.57 o 
   7  12   2       21.30        4.69      6.05 o 
   8  12   2      108.82       85.02      9.27 o 
   9  12   2      593.14      556.76     18.55 o 
  10  12   2       11.87       -0.57     10.93 o 
  11  12   2        5.58       -4.40     11.80 o 
  12  12   2       20.38      -12.18     12.73 o 
  13  12   2       69.51      101.57     16.01 o 
 -13  13   2      152.25      172.31     19.95 o 
 -12  13   2     1107.47     1100.09     38.13 o 
 -11  13   2        6.98       15.69     11.07 o 
 -10  13   2     1897.48     1853.16     39.75 o 
  -9  13   2       16.95       23.92      9.80 o 
  -8  13   2     1461.22     1415.55     21.84 o 
  -7  13   2      149.44      132.62      8.39 o 
  -6  13   2       41.56       10.76      6.60 o 
  -5  13   2      985.89      895.55     19.12 o 
  -4  13   2      191.10      151.49      7.41 o 
  -3  13   2     2370.85     2320.94     28.41 o 
  -2  13   2        3.47       11.98      4.64 o 
  -1  13   2       67.73       50.66      4.80 o 
   0  13   2      630.97      658.55     10.42 o 
   1  13   2       42.18       32.72      4.54 o 
   2  13   2      960.19      889.43     13.33 o 
   3  13   2      713.12      738.47     12.21 o 
   4  13   2     1937.28     1832.78     22.25 o 
   5  13   2        1.72        5.50      5.99 o 
   6  13   2      182.24      213.00      9.30 o 
   7  13   2      615.33      580.09     13.13 o 
   8  13   2     1748.32     1719.43     32.21 o 
   9  13   2      116.93      114.68     12.96 o 
  10  13   2     1187.17     1167.54     27.33 o 
  11  13   2        1.62       -5.10     11.84 o 
  12  13   2      315.19      302.75     18.38 o 
  13  13   2      343.78      405.54     20.76 o 
 -13  14   2        0.91       -8.48     14.91 o 
 -12  14   2       80.23       94.43     15.76 o 
 -11  14   2      408.90      416.93     17.20 o 
 -10  14   2      776.58      702.22     19.92 o 
  -9  14   2        2.94       -4.78      9.71 o 
  -8  14   2      278.07      272.45     10.77 o 
  -7  14   2      760.37      690.84     20.96 o 
  -6  14   2      433.70      419.60     11.72 o 
  -5  14   2      509.04      488.56     16.37 o 
  -4  14   2     4291.91     4092.74     77.42 o 
  -3  14   2      151.85      136.15      7.95 o 
  -2  14   2     1068.75      950.51     15.47 o 
  -1  14   2     1072.76     1052.40     15.00 o 
   0  14   2     7622.93     7680.77     80.47 o 
   1  14   2        1.59       -4.39      4.39 o 
   2  14   2     2210.98     2128.34     27.16 o 
   3  14   2     2557.05     2491.25     28.47 o 
   4  14   2       12.66        7.58      5.47 o 
   5  14   2      555.77      540.02     15.43 o 
   6  14   2      753.57      706.53     15.28 o 
   7  14   2      764.58      747.45     14.98 o 
   8  14   2       46.34       53.44     10.94 o 
   9  14   2       15.26        8.67     10.93 o 
  10  14   2       73.39       51.68     12.74 o 
  11  14   2       32.18       32.80     13.12 o 
  12  14   2        3.86       -8.04     13.29 o 
  13  14   2       10.56       17.91     15.68 o 
 -12  15   2     1337.97     1364.71     65.53 o 
 -11  15   2       62.14       63.54     14.05 o 
 -10  15   2      803.05      758.93     29.42 o 
  -9  15   2       80.79       80.13     11.42 o 
  -8  15   2     1020.47     1002.90     18.70 o 
  -7  15   2       86.79       66.74      8.37 o 
  -6  15   2      128.64      124.08      9.30 o 
  -5  15   2       58.08       86.71      8.33 o 
  -4  15   2       29.02       27.27      6.67 o 
  -3  15   2      853.45      809.12     17.02 o 
  -2  15   2       75.91       89.67      6.87 o 
  -1  15   2      763.88      699.65     13.12 o 
   0  15   2      132.44      143.02      7.19 o 
   1  15   2      365.85      343.80      9.83 o 
   2  15   2     2040.37     2014.77     26.06 o 
   3  15   2      282.58      339.59     10.29 o 
   4  15   2      676.53      622.92     15.06 o 
   5  15   2        3.80        9.74      6.49 o 
   6  15   2       93.03      106.90     10.29 o 
   7  15   2      325.65      328.31     15.56 o 
   8  15   2     1307.42     1270.20     34.04 o 
   9  15   2      284.78      322.96     16.32 o 
  10  15   2     1036.59      975.17     25.67 o 
  11  15   2      637.87      606.63     22.39 o 
  12  15   2       60.18       49.17     14.28 o 
 -12  16   2       44.95       58.46     15.18 o 
 -11  16   2        0.62      -10.89     16.35 o 
 -10  16   2       51.14       34.20     11.41 o 
  -9  16   2        0.79      -10.18     10.18 o 
  -8  16   2     1705.89     1648.34     25.06 o 
  -7  16   2       13.34        2.79      7.77 o 
  -6  16   2     1360.16     1316.95     22.65 o 
  -5  16   2      759.20      780.71     15.45 o 
  -4  16   2     1130.53     1058.23     17.88 o 
  -3  16   2       65.27       59.19      6.90 o 
  -2  16   2      587.40      571.98     13.75 o 
  -1  16   2        1.92        8.33      6.52 o 
   0  16   2       52.94       31.13      6.43 o 
   1  16   2       46.16       46.88      7.72 o 
   2  16   2     2795.46     2756.99     33.47 o 
   3  16   2     2535.68     2445.79     28.86 o 
   4  16   2      718.33      676.37     22.66 o 
   5  16   2      354.61      355.99     10.88 o 
   6  16   2      386.07      364.02     11.36 o 
   7  16   2     1077.73     1003.15     19.87 o 
   8  16   2       17.22        4.87     10.75 o 
   9  16   2       95.39       62.41     12.44 o 
  10  16   2       81.65       50.12     13.44 o 
  11  16   2       65.18       64.61     14.59 o 
  12  16   2        0.09       -7.52     13.69 o 
 -12  17   2      352.90      335.99     20.20 o 
 -11  17   2      174.65      209.58     16.93 o 
 -10  17   2      526.57      545.18     19.05 o 
  -9  17   2      133.62      132.01     12.98 o 
  -8  17   2      520.77      494.75     14.49 o 
  -7  17   2      258.59      236.12     10.99 o 
  -6  17   2     1828.56     1685.68     26.88 o 
  -5  17   2      706.07      691.46     15.08 o 
  -4  17   2      470.01      447.55     12.40 o 
  -3  17   2      305.79      338.75     11.52 o 
  -2  17   2      154.22      170.81      9.23 o 
  -1  17   2     2711.54     2464.46     33.17 o 
   0  17   2       53.15       46.94      7.05 o 
   1  17   2      346.63      370.81     12.49 o 
   2  17   2       99.81      137.41      8.29 o 
   3  17   2       14.72       14.78      7.39 o 
   4  17   2      729.09      749.32     15.33 o 
   5  17   2      795.97      722.47     18.99 o 
   6  17   2     1706.81     1656.81     24.48 o 
   7  17   2      119.38      121.58     10.85 o 
   8  17   2      702.61      663.49     21.51 o 
   9  17   2      623.29      639.71     21.63 o 
  10  17   2      554.60      536.74     23.97 o 
  11  17   2       65.00       58.51     15.05 o 
  12  17   2      411.13      399.22     21.19 o 
 -11  18   2        9.88       -4.02     13.92 o 
 -10  18   2      137.44      135.28     15.94 o 
  -9  18   2      470.32      430.11     17.02 o 
  -8  18   2      184.14      188.81     11.18 o 
  -7  18   2      725.73      675.96     16.37 o 
  -6  18   2     1018.80     1001.35     26.59 o 
  -5  18   2        1.15       -7.41      7.41 o 
  -4  18   2     2566.25     2475.38     34.49 o 
  -3  18   2      755.55      713.55     16.38 o 
  -2  18   2      587.63      580.07     20.13 o 
  -1  18   2     1084.65     1013.06     22.59 o 
   0  18   2      648.02      618.08     14.74 o 
   1  18   2     3173.46     3028.89     42.42 o 
   2  18   2     3066.68     2966.30     38.88 o 
   3  18   2      684.82      634.09     15.58 o 
   4  18   2     3621.08     3498.61     44.91 o 
   5  18   2       57.33       58.08      8.26 o 
   6  18   2      697.24      723.08     22.30 o 
   7  18   2      203.09      189.43     11.46 o 
   8  18   2       92.67       87.46     13.03 o 
   9  18   2        6.24       11.44     12.57 o 
  10  18   2      167.37      159.19     15.94 o 
  11  18   2      153.79      146.79     16.45 o 
 -11  19   2       13.73      -14.32     14.35 o 
 -10  19   2      454.00      412.14     20.35 o 
  -9  19   2       13.70        7.49     11.64 o 
  -8  19   2      809.21      770.58     19.88 o 
  -7  19   2      317.62      330.38     13.67 o 
  -6  19   2        7.60       -7.53      8.85 o 
  -5  19   2       13.48        8.50      8.97 o 
  -4  19   2       59.04       62.06      9.26 o 
  -3  19   2      555.40      505.06     15.02 o 
  -2  19   2      955.04     1070.91     20.12 o 
  -1  19   2      336.26      327.97     12.07 o 
   0  19   2      258.57      318.01     12.01 o 
   1  19   2      145.63      187.66      9.33 o 
   2  19   2     1333.22     1327.79     24.71 o 
   3  19   2      624.76      624.49     16.14 o 
   4  19   2      573.70      626.68     16.47 o 
   5  19   2      211.54      252.44     11.87 o 
   6  19   2       82.84       50.02     10.73 o 
   7  19   2      192.95      196.79     11.71 o 
   8  19   2      570.72      554.74     37.45 o 
   9  19   2      400.49      392.40     19.04 o 
  10  19   2      165.81      163.98     16.30 o 
  11  19   2        9.50       -7.34     14.11 o 
 -10  20   2      186.64      183.44     17.32 o 
  -9  20   2       72.62       92.74     14.92 o 
  -8  20   2      806.38      896.55     19.82 o 
  -7  20   2       20.71       19.25     10.41 o 
  -6  20   2      787.85      814.35     19.38 o 
  -5  20   2      773.27      708.80     21.57 o 
  -4  20   2      806.41      834.18     18.96 o 
  -3  20   2       16.32       25.24      9.08 o 
  -2  20   2     3367.32     3285.08     43.43 o 
  -1  20   2        1.55       -4.66      8.23 o 
   0  20   2     3742.39     3669.97     59.07 o 
   1  20   2       54.32       37.12      9.57 o 
   2  20   2      262.00      248.07     12.74 o 
   3  20   2     2261.19     2163.96     39.01 o 
   4  20   2      968.19     1008.42     31.64 o 
   5  20   2      352.17      354.89     13.59 o 
   6  20   2      196.68      189.92     13.03 o 
   7  20   2       21.00        8.61     11.57 o 
   8  20   2      338.86      396.97     27.05 o 
   9  20   2      137.23      154.48     15.41 o 
  10  20   2        1.92      -13.13     13.13 o 
 -10  21   2      312.26      308.80     39.46 o 
  -9  21   2      582.44      616.99     25.88 o 
  -8  21   2      351.13      313.98     14.80 o 
  -7  21   2      116.31      120.15     17.27 o 
  -6  21   2       66.05       65.91     10.82 o 
  -5  21   2       63.48       98.53     10.92 o 
  -4  21   2      110.24       91.67     10.74 o 
  -3  21   2      323.46      331.53     13.62 o 
  -2  21   2      437.90      449.21     14.43 o 
  -1  21   2      112.74      104.72     10.35 o 
   0  21   2       50.70      119.96     12.19 o 
   1  21   2      521.40      525.31     16.64 o 
   2  21   2       47.51       37.29     11.10 o 
   3  21   2       22.78       31.83     10.29 o 
   4  21   2      324.03      313.71     13.89 o 
   5  21   2      222.39      279.42     13.11 o 
   6  21   2      353.92      295.21     15.06 o 
   7  21   2      904.53      844.52     24.06 o 
   8  21   2      149.37      154.79     18.09 o 
   9  21   2      163.12      175.42     22.33 o 
  -9  22   2      110.42      106.81     18.89 o 
  -8  22   2      674.92      714.38     30.43 o 
  -7  22   2        8.39        3.13     10.78 o 
  -6  22   2      246.03      241.22     13.70 o 
  -5  22   2       52.41       48.89     11.09 o 
  -4  22   2      465.44      490.83     16.03 o 
  -3  22   2      103.42      108.98     11.22 o 
  -2  22   2      491.67      535.76     16.31 o 
  -1  22   2      338.95      410.47     14.30 o 
   0  22   2     1338.10     1352.48     30.73 o 
   1  22   2      668.22      665.88     31.92 o 
   2  22   2      187.35      184.18     12.93 o 
   3  22   2      333.99      337.21     15.09 o 
   4  22   2      298.29      285.71     13.54 o 
   5  22   2      591.54      534.33     18.33 o 
   6  22   2      339.82      341.67     15.97 o 
   7  22   2      181.44      173.09     15.27 o 
   8  22   2      691.08      743.77     27.77 o 
   9  22   2       39.87       45.73     16.52 o 
  -8  23   2      396.96      411.31     21.44 o 
  -7  23   2       35.22       16.98     11.54 o 
  -6  23   2       99.06      101.00     12.48 o 
  -5  23   2      436.06      499.59     17.12 o 
  -4  23   2      193.59      178.72     12.72 o 
  -3  23   2      123.93      163.00     12.41 o 
  -2  23   2     1716.00     1760.64     29.73 o 
  -1  23   2     2417.05     2420.57     45.18 o 
   0  23   2       60.62      116.08     12.18 o 
   1  23   2        3.38       -3.57     10.35 o 
   2  23   2      231.09      248.05     14.20 o 
   3  23   2      100.98      124.94     13.94 o 
   4  23   2       79.54       58.28     12.12 o 
   5  23   2      161.84      172.94     13.88 o 
   6  23   2        5.41       -0.62     11.65 o 
   7  23   2       10.98       19.01     28.38 o 
   8  23   2      750.24      772.56     28.94 o 
  -7  24   2       21.73      -11.67     11.67 o 
  -6  24   2        9.45       15.96     11.62 o 
  -5  24   2       45.19       39.02     11.55 o 
  -4  24   2      148.65      153.11     12.93 o 
  -3  24   2      370.80      390.49     15.81 o 
  -2  24   2      629.24      685.00     20.65 o 
  -1  24   2     1143.04     1246.19     28.88 o 
   0  24   2     1117.12     1192.21     25.99 o 
   1  24   2       98.78      109.34     12.83 o 
   2  24   2      260.17      285.37     15.36 o 
   3  24   2      230.02      270.98     18.54 o 
   4  24   2      288.94      264.69     17.02 o 
   5  24   2      102.09       88.41     14.91 o 
   6  24   2      660.09      687.40     21.97 o 
   7  24   2      212.61      191.59     22.00 o 
  -6  25   2      409.02      397.57     18.55 o 
  -5  25   2       43.61       69.18     12.64 o 
  -4  25   2      202.11      203.44     15.53 o 
  -3  25   2       23.52       60.47     12.74 o 
  -2  25   2        4.16       20.56     13.02 o 
  -1  25   2      104.60      125.03     13.17 o 
   0  25   2        4.32       60.10     12.34 o 
   1  25   2        3.37       -9.02     11.69 o 
   2  25   2        5.51       22.73     11.70 o 
   3  25   2       18.55       -3.04     12.89 o 
   4  25   2        9.89      -14.08     14.08 o 
   5  25   2        0.81       -8.75     13.05 o 
   6  25   2      170.64      197.57     15.74 o 
  -4  26   2      676.22      688.77     22.17 o 
  -3  26   2      669.93      737.75     24.38 o 
  -2  26   2      118.36      132.83     15.59 o 
  -1  26   2        1.85        8.71     12.40 o 
   0  26   2     1382.06     1566.18     31.85 o 
   1  26   2       68.36       80.56     13.55 o 
   2  26   2      717.64      733.01     22.56 o 
   3  26   2       49.07       43.00     14.32 o 
   4  26   2       45.17       27.86     14.33 o 
  -2  27   2       46.53       12.82     13.16 o 
  -1  27   2       49.06       61.05     13.74 o 
   0  27   2      177.52      235.88     16.38 o 
   1  27   2      338.35      403.13     23.46 o 
   2  27   2       27.34       46.24     14.72 o 
 -15   0   3      257.11      237.43     24.16 o 
 -13   0   3      216.68      276.40     20.95 o 
 -11   0   3     7007.88     7024.14    109.64 o 
  -9   0   3     5229.91     5113.17     98.56 o 
  -7   0   3     2166.54     2023.37     31.09 o 
  -5   0   3      142.19       94.57      8.91 o 
  -3   0   3     1342.41     1345.38     20.76 o 
  -1   0   3    25016.22    27443.12    390.34 o 
   1   0   3     1525.28     1826.57     27.33 o 
   3   0   3      399.71      358.89      8.51 o 
   5   0   3     1362.13     1184.12     21.82 o 
   7   0   3     4039.61     3818.52     60.07 o 
   9   0   3     1562.72     1533.29     30.68 o 
  11   0   3     2290.15     2336.71     47.13 o 
  13   0   3     1509.14     1515.80     41.64 o 
  15   0   3       53.63       45.04     21.84 o 
 -15   1   3       12.97      -12.99     13.14 o 
 -14   1   3        7.94       -7.38     17.23 o 
 -13   1   3      218.37      196.91     14.22 o 
 -12   1   3        8.81       13.95      9.74 o 
 -11   1   3        3.71       21.25      8.77 o 
 -10   1   3      474.20      500.27     13.05 o 
  -9   1   3       54.49       63.59      7.17 o 
  -8   1   3       38.30       38.96      5.05 o 
  -7   1   3     1994.40     1719.30     19.35 o 
  -6   1   3      275.85      265.37      6.39 o 
  -5   1   3     6305.46     6449.96     59.92 o 
  -4   1   3      812.43      922.74     10.78 o 
  -3   1   3       34.03       36.15      2.73 o 
  -2   1   3     3688.93     4119.75     37.95 o 
  -1   1   3    11279.40    12682.93    120.37 o 
   0   1   3       38.80       72.61      3.00 o 
   1   1   3    36560.82    40583.07    471.83 o 
   2   1   3     1789.08     1925.26     22.33 o 
   3   1   3      113.13      106.58      3.32 o 
   4   1   3      114.39      122.03      5.07 o 
   5   1   3     4412.79     4623.79     49.23 o 
   6   1   3       69.49       73.58      4.71 o 
   7   1   3       44.36       40.52      4.95 o 
   8   1   3      190.22      201.01      8.05 o 
   9   1   3     4944.27     4931.80     55.01 o 
  10   1   3       68.12       68.06      7.46 o 
  11   1   3       89.04      101.24      9.44 o 
  12   1   3       22.19       16.88     10.38 o 
  13   1   3        1.62       -5.74     10.80 o 
  14   1   3      144.26      121.53     15.21 o 
  15   1   3      246.59      227.79     19.49 o 
 -15   2   3      439.89      443.81     20.73 o 
 -14   2   3        0.31      -13.09     13.09 o 
 -13   2   3     3072.17     3269.97     51.83 o 
 -12   2   3       14.89       16.97      9.83 o 
 -11   2   3     1694.63     1695.37     27.01 o 
 -10   2   3        4.12       -4.89      7.14 o 
  -9   2   3     3990.06     3848.24     79.72 o 
  -8   2   3       48.43       49.12      5.17 o 
  -7   2   3     2081.62     1952.63     21.43 o 
  -6   2   3       16.66        6.37      3.65 o 
  -5   2   3       96.84       82.72      6.12 o 
  -4   2   3      249.09      194.29      4.78 o 
  -3   2   3      936.06      990.29     10.85 o 
  -2   2   3      669.39      731.85      8.70 o 
  -1   2   3      460.65      442.58      6.25 o 
   0   2   3     1333.73     1388.53     15.36 o 
   1   2   3     6551.91     7321.27     69.77 o 
   2   2   3     5852.97     6569.43     62.97 o 
   3   2   3      879.33      877.27     10.15 o 
   4   2   3     1912.83     2031.32     23.02 o 
   5   2   3      336.17      271.87      6.89 o 
   6   2   3        0.58       -3.53      3.76 o 
   7   2   3      455.97      379.42      9.18 o 
   8   2   3     1887.49     1906.83     24.55 o 
   9   2   3     2725.83     2674.39     32.82 o 
  10   2   3       72.10       60.99      7.47 o 
  11   2   3       36.53       24.27      8.53 o 
  12   2   3        0.24       -9.87      9.87 o 
  13   2   3     1433.63     1415.88     31.28 o 
  14   2   3       12.19      -12.48     12.48 o 
  15   2   3      446.97      446.16     26.37 o 
 -15   3   3        0.89      -13.31     14.19 o 
 -14   3   3       55.41       96.32     17.32 o 
 -13   3   3      142.14      194.54     13.14 o 
 -12   3   3        9.64       -0.44      9.55 o 
 -11   3   3      275.29      284.95     11.94 o 
 -10   3   3      162.85      159.82      9.89 o 
  -9   3   3      937.52      886.31     20.31 o 
  -8   3   3      976.40     1011.02     14.01 o 
  -7   3   3      824.33      797.23     11.63 o 
  -6   3   3     4972.55     5279.26     50.18 o 
  -5   3   3     5895.98     6215.42     58.06 o 
  -4   3   3        0.56        6.95      3.83 o 
  -3   3   3     1038.10     1044.00     13.63 o 
  -2   3   3     6161.12     6712.62     64.37 o 
  -1   3   3     6408.39     6982.42     66.63 o 
   0   3   3     1311.87     1373.23     14.43 o 
   1   3   3     4681.46     4891.03     47.12 o 
   2   3   3       50.85       59.16      2.51 o 
   3   3   3     1395.76     1326.90     13.64 o 
   4   3   3     1963.67     2098.15     20.78 o 
   5   3   3     1445.21     1438.13     15.42 o 
   6   3   3      389.56      352.82      7.17 o 
   7   3   3      927.72      936.26     14.46 o 
   8   3   3       80.49      122.83      6.88 o 
   9   3   3       79.37       55.23      7.41 o 
  10   3   3       16.14       18.76      6.98 o 
  11   3   3       18.87       20.34     10.39 o 
  12   3   3       32.80       16.61     10.27 o 
  13   3   3       17.46      -11.72     11.72 o 
  14   3   3        2.84       10.35     15.11 o 
  15   3   3       14.43       -2.37     16.00 o 
 -15   4   3      799.07      864.72     31.18 o 
 -14   4   3      158.04      143.20     15.61 o 
 -13   4   3      726.47      766.42     21.21 o 
 -12   4   3      108.41      107.03     11.06 o 
 -11   4   3     1271.93     1218.90     22.57 o 
 -10   4   3      210.57      194.52     10.20 o 
  -9   4   3     2103.51     2185.92     28.10 o 
  -8   4   3       29.25       17.28      5.05 o 
  -7   4   3     3940.62     3784.22     37.61 o 
  -6   4   3      533.00      558.11      9.17 o 
  -5   4   3      442.44      420.99      7.64 o 
  -4   4   3     3194.79     3572.84     34.66 o 
  -3   4   3     2648.33     3103.01     31.39 o 
  -2   4   3      618.05      618.78      8.68 o 
  -1   4   3      602.96      668.35      8.18 o 
   0   4   3     9370.78    10737.05     96.66 o 
   1   4   3     3225.93     3807.14     37.22 o 
   2   4   3     4591.15     5073.82     52.32 o 
   3   4   3      232.27      332.88      5.42 o 
   4   4   3     1990.71     2323.44     22.98 o 
   5   4   3      126.42       76.90      5.40 o 
   6   4   3      358.25      382.40      6.91 o 
   7   4   3     5689.34     5649.54     60.87 o 
   8   4   3       45.29       29.64      5.96 o 
   9   4   3      166.10      165.65      8.12 o 
  10   4   3        1.78       -5.11      7.49 o 
  11   4   3      564.95      570.05     18.87 o 
  12   4   3        1.19       -9.53      9.53 o 
  13   4   3      673.82      696.14     25.71 o 
  14   4   3        0.04       23.61     15.18 o 
  15   4   3      252.99      236.43     20.24 o 
 -15   5   3        0.85        5.96     17.15 o 
 -14   5   3       65.88      104.67     13.60 o 
 -13   5   3       55.49       61.58     12.23 o 
 -12   5   3        0.92        3.07     10.50 o 
 -11   5   3       98.85       87.16     11.12 o 
 -10   5   3      373.36      387.33     12.46 o 
  -9   5   3     1223.99     1265.48     19.44 o 
  -8   5   3      129.08      109.91      6.67 o 
  -7   5   3    12403.62    13066.05    119.76 o 
  -6   5   3       13.39       27.19      4.01 o 
  -5   5   3     3784.84     3413.86     33.48 o 
  -4   5   3      249.76      233.76      6.59 o 
  -3   5   3     1792.27     1631.57     18.02 o 
  -2   5   3     1779.52     1906.91     20.15 o 
  -1   5   3     8391.20     9019.37     86.07 o 
   0   5   3      109.70      164.04      3.69 o 
   1   5   3     4609.63     4729.61     46.07 o 
   2   5   3     1196.70     1432.01     15.55 o 
   3   5   3     9000.94     9834.15     89.15 o 
   4   5   3     2346.29     2690.86     26.41 o 
   5   5   3     3570.33     3821.56     36.66 o 
   6   5   3      165.72      182.09      5.96 o 
   7   5   3     2390.51     2455.88     35.43 o 
   8   5   3       62.44       75.67      6.78 o 
   9   5   3       97.51      102.33      7.46 o 
  10   5   3       15.40       -7.46      7.46 o 
  11   5   3       27.22       14.87      8.55 o 
  12   5   3      363.53      339.48     20.91 o 
  13   5   3      115.27      123.94     16.30 o 
  14   5   3       32.16       31.85     15.62 o 
  15   5   3       22.75       11.06     16.80 o 
 -15   6   3      220.72      262.85     24.35 o 
 -14   6   3      341.98      406.93     21.83 o 
 -13   6   3      365.19      345.76     22.42 o 
 -12   6   3        3.43      -10.43     10.43 o 
 -11   6   3       76.59       72.55     10.82 o 
 -10   6   3      223.79      209.70     11.87 o 
  -9   6   3     1706.52     1689.86     23.75 o 
  -8   6   3      814.03      839.27     14.14 o 
  -7   6   3      520.13      499.00     10.65 o 
  -6   6   3      595.92      629.02      9.78 o 
  -5   6   3      469.09      512.87      8.39 o 
  -4   6   3     1497.21     1648.50     19.04 o 
  -3   6   3      221.65      242.41      6.25 o 
  -2   6   3     3145.08     3463.24     34.89 o 
  -1   6   3      123.55      125.64      3.51 o 
   0   6   3     3057.08     3289.27     31.08 o 
   1   6   3    14312.33    15614.22    148.19 o 
   2   6   3        7.43        8.14      2.39 o 
   4   6   3        0.66        1.94      3.78 o 
   5   6   3     2100.79     1971.00     20.64 o 
   6   6   3        0.13       -3.33      3.33 o 
   7   6   3     4672.16     4669.16     54.67 o 
   8   6   3       85.00       65.72      6.89 o 
   9   6   3     3242.74     3279.27     42.00 o 
  10   6   3       11.55        1.13      8.42 o 
  11   6   3       91.72       96.46     12.00 o 
  12   6   3       80.45       72.09     12.21 o 
  13   6   3     1286.54     1286.86     38.67 o 
  14   6   3        1.12       -0.92     14.94 o 
 -14   7   3        0.39      -14.04     14.04 o 
 -13   7   3      240.91      243.45     15.23 o 
 -12   7   3      167.66      131.85     12.74 o 
 -11   7   3       11.45       -9.72      9.72 o 
 -10   7   3        6.47       13.59     10.57 o 
  -9   7   3     1786.69     1640.66     25.02 o 
  -8   7   3     1017.95     1026.06     17.18 o 
  -7   7   3     5284.96     5057.26     52.05 o 
  -6   7   3       84.50       87.60      5.35 o 
  -5   7   3     3528.82     3317.11     34.88 o 
  -4   7   3      828.32      855.28     12.00 o 
  -3   7   3     3803.31     3570.45     36.46 o 
  -2   7   3      821.62      864.63     11.21 o 
  -1   7   3     6818.52     7036.51     64.63 o 
   0   7   3     7610.40     8668.54     79.01 o 
   1   7   3    17797.47    19323.24    182.01 o 
   2   7   3       89.12       86.05      3.88 o 
   3   7   3    10108.81    11048.89    100.37 o 
   4   7   3      101.10      115.36      4.44 o 
   5   7   3     1349.87     1227.52     14.34 o 
   6   7   3      450.96      436.44      8.22 o 
   7   7   3       25.50       14.46      5.02 o 
   8   7   3     2051.56     1910.52     25.03 o 
   9   7   3     3387.28     3277.27     42.25 o 
  10   7   3       29.13       18.97      9.99 o 
  11   7   3       82.51       89.11     14.27 o 
  12   7   3       17.53       10.45     13.67 o 
  13   7   3      499.89      514.57     26.71 o 
  14   7   3       27.67        8.93     15.56 o 
 -14   8   3      107.05      135.73     16.70 o 
 -13   8   3      700.06      653.00     20.79 o 
 -12   8   3        8.85       -6.22     10.56 o 
 -11   8   3     1254.47     1212.13     24.69 o 
 -10   8   3     1505.73     1545.29     34.93 o 
  -9   8   3       19.44       51.27      7.99 o 
  -8   8   3      153.18      208.48      8.76 o 
  -7   8   3     2048.25     2059.38     26.23 o 
  -6   8   3     1084.15     1054.78     14.93 o 
  -5   8   3      266.11      361.87      8.21 o 
  -4   8   3       41.60       26.38      4.68 o 
  -3   8   3      762.06      831.78     11.57 o 
  -2   8   3     6070.84     6835.04     66.55 o 
  -1   8   3     5327.12     5544.02     51.67 o 
   0   8   3     3598.43     3854.44     38.67 o 
   1   8   3      961.44     1141.78     12.94 o 
   2   8   3     3403.72     3862.02     36.92 o 
   3   8   3    14535.13    16247.43    146.68 o 
   4   8   3     1117.16     1285.87     14.82 o 
   5   8   3     4709.09     4954.28     47.36 o 
   6   8   3     5089.19     5457.25     52.16 o 
   7   8   3     3257.56     2970.94     34.95 o 
   8   8   3      148.04      114.19      7.60 o 
   9   8   3      930.84      895.76     21.40 o 
  10   8   3      475.35      451.87     16.76 o 
  11   8   3     2676.79     2618.84     53.21 o 
  12   8   3        0.26        7.82     12.19 o 
  13   8   3     1322.93     1347.97     52.08 o 
  14   8   3       69.43       76.63     17.62 o 
 -14   9   3      372.04      404.18     24.07 o 
 -13   9   3       82.74      106.32     13.69 o 
 -12   9   3      503.86      480.54     24.11 o 
 -11   9   3        7.69       35.54     10.81 o 
 -10   9   3       86.42       80.86     10.47 o 
  -9   9   3     1888.32     1898.55     41.43 o 
  -8   9   3      580.88      625.34     13.52 o 
  -7   9   3     1924.15     1844.32     26.10 o 
  -6   9   3     2108.12     2167.21     27.06 o 
  -5   9   3     3353.61     2953.23     36.19 o 
  -4   9   3     2401.81     2585.57     29.94 o 
  -3   9   3     7251.60     6972.33     72.63 o 
  -2   9   3     1054.53     1252.09     15.24 o 
  -1   9   3     1056.88      752.99     10.44 o 
   0   9   3        4.21       16.12      3.15 o 
   1   9   3      322.30      194.76      5.07 o 
   2   9   3     4097.97     4298.43     43.22 o 
   3   9   3       13.70       15.64      3.48 o 
   4   9   3     2142.90     2224.27     23.19 o 
   5   9   3     5268.95     5444.37     54.80 o 
   6   9   3        2.76        6.99      4.42 o 
   7   9   3       44.55       23.38      5.46 o 
   8   9   3      111.29       91.06      8.51 o 
   9   9   3      892.51      809.57     20.69 o 
  10   9   3        2.35       14.87     10.56 o 
  11   9   3        7.09        8.50     11.15 o 
  12   9   3       62.82       40.27     13.06 o 
  13   9   3       67.88       43.83     13.81 o 
  14   9   3       10.98       17.57     16.74 o 
 -14  10   3        2.28       -2.89     14.95 o 
 -13  10   3     1128.32     1070.98     25.86 o 
 -12  10   3      272.26      296.79     15.44 o 
 -11  10   3     1806.24     1819.43     40.70 o 
 -10  10   3      113.33      147.80     11.61 o 
  -9  10   3     2118.40     2273.96     29.84 o 
  -8  10   3        2.02       -6.01      6.72 o 
  -7  10   3     1179.86     1183.29     18.26 o 
  -6  10   3       68.68       69.41      6.59 o 
  -5  10   3      124.22       91.89      6.12 o 
  -4  10   3       86.88      115.18      6.10 o 
  -3  10   3      185.05      177.16      5.67 o 
  -2  10   3      726.17      793.47     12.13 o 
  -1  10   3     2278.45     2284.95     23.43 o 
   0  10   3        6.25        5.89      3.37 o 
   1  10   3      687.57      697.75      9.68 o 
   2  10   3      255.30      316.41      6.71 o 
   3  10   3     1557.54     1476.54     16.63 o 
   4  10   3      170.83      150.27      5.18 o 
   5  10   3     6933.09     7023.11     73.90 o 
   6  10   3      416.75      447.27      9.73 o 
   7  10   3      305.61      343.75      9.57 o 
   8  10   3      573.13      477.42     18.55 o 
   9  10   3     3232.31     3104.47     49.16 o 
  10  10   3      202.22      178.49     13.39 o 
  11  10   3      926.11      904.93     24.41 o 
  12  10   3        3.39        9.02     12.44 o 
  13  10   3     1118.29     1101.22     40.15 o 
  14  10   3       16.24       35.81     16.92 o 
 -14  11   3        4.46       12.39     15.72 o 
 -13  11   3      117.09      104.42     15.65 o 
 -12  11   3        1.98       -5.62     11.30 o 
 -11  11   3      899.21      866.88     21.86 o 
 -10  11   3       22.64       17.69     10.06 o 
  -9  11   3     1186.69     1067.63     28.00 o 
  -8  11   3       38.81       29.88      7.80 o 
  -7  11   3      557.92      538.45     13.46 o 
  -6  11   3      320.65      291.58     14.26 o 
  -5  11   3     1809.70     1597.86     25.35 o 
  -4  11   3     2607.47     2382.81     30.82 o 
  -3  11   3     6537.36     6159.10     69.91 o 
  -2  11   3        2.73        7.42      4.04 o 
  -1  11   3     3874.51     3924.51     38.15 o 
   0  11   3     1860.52     2044.63     21.60 o 
   1  11   3     2273.92     2211.21     24.28 o 
   2  11   3     2597.58     2987.61     31.52 o 
   3  11   3     1167.54     1106.89     14.74 o 
   4  11   3     1170.93     1186.62     15.75 o 
   5  11   3       57.66       40.60      5.07 o 
   6  11   3      399.45      427.82      9.84 o 
   7  11   3      247.68      276.96      9.80 o 
   8  11   3       41.84       14.41      9.85 o 
   9  11   3       16.40       27.54     10.11 o 
  10  11   3       64.94       72.24     11.98 o 
  11  11   3      511.93      476.42     19.17 o 
  12  11   3       16.45       23.52     18.97 o 
  13  11   3       79.74       99.19     15.79 o 
  14  11   3      145.16      166.10     32.47 o 
 -13  12   3      817.20      848.89     26.81 o 
 -12  12   3       92.65      102.50     13.01 o 
 -11  12   3     1237.31     1194.33     31.21 o 
 -10  12   3      372.03      303.61     14.42 o 
  -9  12   3      265.50      273.19     11.91 o 
  -8  12   3      541.30      463.57     16.86 o 
  -7  12   3       26.84       15.94      7.44 o 
  -6  12   3      338.36      311.20     10.52 o 
  -5  12   3      712.36      685.11     15.76 o 
  -4  12   3     1029.82     1016.83     16.23 o 
  -3  12   3     1060.52     1177.30     19.81 o 
  -2  12   3     1218.06     1207.80     15.88 o 
  -1  12   3     2258.41     2473.25     25.61 o 
   0  12   3     1142.42     1309.55     15.54 o 
   1  12   3      749.68      753.83     11.38 o 
   2  12   3     1253.08     1354.75     16.73 o 
   3  12   3     5013.61     5138.80     52.18 o 
   4  12   3     3248.48     3167.88     34.20 o 
   5  12   3      506.08      514.29     10.63 o 
   6  12   3      908.48      831.26     20.19 o 
   7  12   3      166.52      168.09      8.71 o 
   8  12   3        0.78       -8.02     10.44 o 
   9  12   3      866.20      894.64     22.96 o 
  10  12   3      215.01      230.88     14.87 o 
  11  12   3     1790.72     1830.06     36.63 o 
  12  12   3        1.51       -2.65     12.72 o 
  13  12   3      314.56      283.09     26.52 o 
 -13  13   3        2.49        1.64     14.65 o 
 -12  13   3      463.06      464.19     18.32 o 
 -11  13   3      120.40      130.86     17.00 o 
 -10  13   3       75.31       52.66     11.30 o 
  -9  13   3     1202.34     1057.84     23.51 o 
  -8  13   3        3.86       -7.30      7.30 o 
  -7  13   3      326.10      270.33      9.96 o 
  -6  13   3      584.82      556.52     13.38 o 
  -5  13   3     3911.39     3773.33     43.51 o 
  -4  13   3     2382.75     2236.25     28.11 o 
  -3  13   3    14980.19    15521.99    157.87 o 
  -2  13   3      118.73      111.99      6.48 o 
  -1  13   3     3954.80     3965.35     41.44 o 
   0  13   3       33.49       20.98      4.12 o 
   1  13   3     4852.48     5008.17     51.01 o 
   2  13   3     1133.78     1043.93     15.40 o 
   3  13   3     1376.59     1285.75     17.04 o 
   4  13   3       79.40       61.86      5.86 o 
   5  13   3     1307.80     1367.09     18.52 o 
   6  13   3     1664.09     1763.61     34.88 o 
   7  13   3      122.04       96.48      8.33 o 
   8  13   3        0.56       -9.10      9.10 o 
   9  13   3      277.12      255.28     14.55 o 
  10  13   3       21.40       18.13     11.43 o 
  11  13   3       42.47       51.91     13.25 o 
  12  13   3       24.33       25.34     13.76 o 
  13  13   3       37.39       42.57     14.89 o 
 -13  14   3       10.64       26.41     15.31 o 
 -12  14   3        6.98       25.99     14.56 o 
 -11  14   3      752.89      818.05     22.32 o 
 -10  14   3        7.40       -8.57     10.70 o 
  -9  14   3      649.39      545.69     19.00 o 
  -8  14   3       12.76       -0.66      7.68 o 
  -7  14   3      328.58      282.59     10.43 o 
  -6  14   3     1369.31     1357.71     20.87 o 
  -5  14   3      323.65      272.53     11.29 o 
  -4  14   3       55.38       42.43      6.71 o 
  -3  14   3      555.28      541.11     12.68 o 
  -2  14   3      802.67      794.40     14.05 o 
  -1  14   3       21.67       32.88      5.36 o 
   0  14   3      140.43      129.67      6.12 o 
   1  14   3       16.79       36.43      5.24 o 
   2  14   3      309.22      249.93      8.21 o 
   3  14   3     4376.58     4224.34     44.46 o 
   4  14   3     2064.61     1822.61     22.58 o 
   5  14   3      995.13      936.49     16.03 o 
   6  14   3     1111.70     1084.02     19.12 o 
   7  14   3       89.44       62.93      8.32 o 
   8  14   3      588.65      576.54     20.19 o 
   9  14   3     2443.41     2354.06     41.42 o 
  10  14   3       13.37       -2.06     11.38 o 
  11  14   3      701.08      742.52     24.09 o 
  12  14   3        1.31        8.09     13.49 o 
  13  14   3      246.53      221.38     21.68 o 
 -12  15   3      182.58      194.43     19.53 o 
 -11  15   3        3.20      -10.43     11.54 o 
 -10  15   3      507.14      544.78     18.55 o 
  -9  15   3      780.53      707.02     20.01 o 
  -8  15   3       92.49       57.25      8.81 o 
  -7  15   3      447.73      458.76     13.13 o 
  -6  15   3        7.71       -7.29      7.29 o 
  -5  15   3     1355.94     1328.99     20.69 o 
  -4  15   3      267.55      300.56      9.99 o 
  -3  15   3     6141.86     5850.59     63.79 o 
  -2  15   3      303.50      269.28     13.23 o 
  -1  15   3     1995.99     1861.27     24.38 o 
   0  15   3       10.55        4.51      5.81 o 
   1  15   3     2922.21     2586.96     33.46 o 
   2  15   3        1.37        9.46      5.57 o 
   3  15   3     1310.63     1316.82     18.28 o 
   4  15   3      103.28      106.70      7.06 o 
   5  15   3      454.94      461.01     14.47 o 
   6  15   3      282.30      281.22     10.60 o 
   7  15   3      509.33      500.57     14.25 o 
   8  15   3      237.94      222.48     14.00 o 
   9  15   3      576.67      581.68     20.61 o 
  10  15   3      123.82      146.52     14.49 o 
  11  15   3      232.64      276.76     17.54 o 
  12  15   3      169.34      178.18     16.73 o 
 -12  16   3      118.71       75.23     16.07 o 
 -11  16   3      358.79      362.46     22.19 o 
 -10  16   3       56.57       49.33     12.27 o 
  -9  16   3      841.88      807.19     21.46 o 
  -8  16   3       43.83       36.58      8.92 o 
  -7  16   3      346.92      351.94     13.11 o 
  -6  16   3       14.33        5.54      8.60 o 
  -5  16   3      464.31      420.37     14.65 o 
  -4  16   3      280.17      289.40     10.06 o 
  -3  16   3       87.83       96.81      8.34 o 
  -2  16   3      458.93      425.44     11.48 o 
  -1  16   3       69.36       73.78      7.63 o 
   0  16   3       51.17       14.74      6.29 o 
   1  16   3      483.19      462.84     11.66 o 
   2  16   3     3634.90     3498.62     40.65 o 
   3  16   3     1856.14     1773.03     22.76 o 
   4  16   3     1949.83     1879.68     25.41 o 
   5  16   3      525.48      456.22     12.36 o 
   6  16   3      713.93      697.99     14.85 o 
   7  16   3     1354.34     1276.88     22.65 o 
   8  16   3      213.73      221.05     14.52 o 
   9  16   3      294.12      304.63     16.94 o 
  10  16   3      504.79      501.78     20.50 o 
  11  16   3      221.82      244.93     29.29 o 
  12  16   3      741.99      776.32     30.26 o 
 -12  17   3       48.18        5.57     18.33 o 
 -11  17   3      131.38      152.61     16.50 o 
 -10  17   3      198.54      215.08     14.86 o 
  -9  17   3      781.72      817.50     21.85 o 
  -8  17   3        2.24       -6.32      8.73 o 
  -7  17   3      817.77      828.24     17.60 o 
  -6  17   3      175.72      175.86     11.99 o 
  -5  17   3      704.81      679.87     15.13 o 
  -4  17   3      429.80      441.11     12.49 o 
  -3  17   3      542.07      510.60     13.90 o 
  -2  17   3      298.47      281.52     10.37 o 
  -1  17   3      845.08      828.18     16.68 o 
   0  17   3       26.13        1.55      6.95 o 
   1  17   3      646.21      643.70     13.83 o 
   2  17   3      198.68      207.56      9.87 o 
   3  17   3     1615.18     1549.65     23.87 o 
   4  17   3      137.39      130.41      8.54 o 
   5  17   3        7.39        5.49      7.14 o 
   6  17   3        4.00       -3.82      8.09 o 
   7  17   3        2.64       -9.25      9.25 o 
   8  17   3      268.43      281.21     18.80 o 
   9  17   3      106.31       95.18     13.64 o 
  10  17   3      105.16      136.50     15.53 o 
  11  17   3      115.40      117.41     19.30 o 
 -11  18   3      846.04      887.78     32.49 o 
 -10  18   3       18.79       17.22     12.24 o 
  -9  18   3      436.90      418.34     21.11 o 
  -8  18   3       18.06       15.49      9.28 o 
  -7  18   3      575.97      574.52     15.62 o 
  -6  18   3       39.64       32.06      9.00 o 
  -5  18   3      955.14      941.35     19.77 o 
  -4  18   3      342.92      317.84     12.20 o 
  -3  18   3      133.15      155.59      9.97 o 
  -2  18   3     1632.43     1628.75     28.28 o 
  -1  18   3       48.00       42.56      9.21 o 
   0  18   3      908.18      784.41     16.55 o 
   1  18   3       86.82      100.85      8.70 o 
   2  18   3      504.34      531.37     14.92 o 
   3  18   3      404.94      415.17     13.26 o 
   4  18   3      136.61      157.88      9.92 o 
   5  18   3      650.76      661.49     16.17 o 
   6  18   3      245.51      251.25     17.93 o 
   7  18   3      676.64      658.74     18.89 o 
   8  18   3      962.83      963.93     25.91 o 
   9  18   3      673.74      726.62     23.39 o 
  10  18   3      640.98      675.23     25.95 o 
  11  18   3      168.99      193.46     17.28 o 
 -11  19   3        0.72      -14.65     14.65 o 
 -10  19   3       16.56        2.58     13.32 o 
  -9  19   3       49.12       49.97     12.69 o 
  -8  19   3       12.98        7.28      9.70 o 
  -7  19   3      623.34      609.20     16.13 o 
  -6  19   3      120.31      111.22     12.13 o 
  -5  19   3     1084.87     1086.20     21.22 o 
  -4  19   3      145.42      125.32     10.44 o 
  -3  19   3      967.01      999.83     19.79 o 
  -2  19   3      191.38      230.44     17.87 o 
  -1  19   3       66.96       84.69     10.95 o 
   0  19   3      268.92      306.92     11.70 o 
   1  19   3      216.27      221.43     11.37 o 
   2  19   3     1367.60     1276.03     24.04 o 
   3  19   3     1139.03     1199.78     21.60 o 
   4  19   3     1672.11     1630.83     26.19 o 
   5  19   3     1419.81     1443.75     26.95 o 
   6  19   3       12.05       15.12     10.09 o 
   7  19   3      168.19      178.30     16.80 o 
   8  19   3      221.89      227.38     15.67 o 
   9  19   3        2.92       -3.70     11.93 o 
  10  19   3       19.37       31.20     14.28 o 
 -10  20   3        1.72      -13.56     13.56 o 
  -9  20   3      199.66      185.99     14.63 o 
  -8  20   3      151.90      137.55     11.30 o 
  -7  20   3      965.12      992.14     22.36 o 
  -6  20   3       57.54       74.50     16.58 o 
  -5  20   3      358.21      396.70     13.96 o 
  -4  20   3       83.64       90.18     10.32 o 
  -3  20   3      337.24      374.79     13.62 o 
  -2  20   3      515.20      506.51     15.32 o 
  -1  20   3      430.73      452.76     15.31 o 
   0  20   3      596.39      601.98     15.75 o 
   1  20   3       70.63      101.94     10.42 o 
   2  20   3      282.78      266.51     11.84 o 
   3  20   3       89.72      101.14     10.66 o 
   4  20   3        1.10       12.43      8.63 o 
   5  20   3      773.40      753.08     19.72 o 
   6  20   3      258.40      277.55     14.11 o 
   7  20   3      714.18      701.83     29.52 o 
   8  20   3       29.63        6.83     17.11 o 
   9  20   3      550.63      530.03     21.47 o 
  10  20   3       30.59       26.99     16.30 o 
  -9  21   3      155.53      151.70     16.95 o 
  -8  21   3       38.55       32.37     11.41 o 
  -7  21   3      290.30      269.58     14.13 o 
  -6  21   3       81.89       92.57     12.46 o 
  -5  21   3      105.34      102.75     10.80 o 
  -4  21   3        2.79       -9.21      9.21 o 
  -3  21   3      490.64      519.35     15.92 o 
  -2  21   3       30.46       25.67      9.44 o 
  -1  21   3     2572.88     2511.22     35.93 o 
   0  21   3     1462.98     1467.34     27.09 o 
   1  21   3     2304.39     2232.91     35.65 o 
   2  21   3      353.20      328.90     13.92 o 
   3  21   3      435.47      470.97     18.86 o 
   4  21   3      365.26      312.11     13.29 o 
   5  21   3      829.65      873.42     21.84 o 
   6  21   3      492.74      498.47     17.60 o 
   7  21   3       98.85      109.19     19.45 o 
   8  21   3      202.81      206.95     18.66 o 
   9  21   3       68.45       45.92     16.57 o 
  -9  22   3       78.53       78.62     17.56 o 
  -8  22   3      116.95      132.01     13.18 o 
  -7  22   3      557.87      564.09     18.61 o 
  -6  22   3        4.18        0.71     11.48 o 
  -5  22   3      683.34      668.82     18.56 o 
  -4  22   3        3.91      -10.93     10.93 o 
  -3  22   3      709.53      761.66     19.07 o 
  -2  22   3        3.85       19.77      9.97 o 
  -1  22   3      188.96      263.01     12.72 o 
   0  22   3        0.53        3.52     10.79 o 
   1  22   3      261.19      272.25     15.17 o 
   2  22   3       12.70       -3.29      9.94 o 
   3  22   3        2.16       -9.72      9.72 o 
   4  22   3        6.72        5.00     10.77 o 
   5  22   3      382.57      376.26     16.39 o 
   6  22   3       64.16       59.42     12.31 o 
   7  22   3      717.51      729.54     30.85 o 
   8  22   3      160.00      192.40     18.91 o 
   9  22   3      360.04      392.55     23.00 o 
  -8  23   3        0.59        2.55     11.82 o 
  -7  23   3      385.13      371.93     21.03 o 
  -6  23   3      323.99      342.49     18.30 o 
  -5  23   3      520.98      541.37     22.30 o 
  -4  23   3      142.14      138.52     12.41 o 
  -3  23   3     1080.46     1050.01     22.53 o 
  -2  23   3        3.65        4.59     10.25 o 
  -1  23   3     2495.70     2548.07     55.64 o 
   0  23   3      116.86      138.57     13.51 o 
   1  23   3      589.70      633.35     19.55 o 
   2  23   3      592.09      587.70     24.51 o 
   3  23   3      160.90      148.55     13.96 o 
   4  23   3      283.34      231.66     15.72 o 
   5  23   3      171.39      206.01     15.60 o 
   6  23   3       46.42       50.98     12.66 o 
   7  23   3      462.07      452.91     27.27 o 
   8  23   3        4.00       31.75     16.41 o 
  -7  24   3      150.93      155.23     14.03 o 
  -6  24   3        1.08       -5.72     12.41 o 
  -5  24   3       48.91       70.27     12.29 o 
  -4  24   3       16.15       16.86     11.11 o 
  -3  24   3      366.65      387.87     15.62 o 
  -2  24   3       35.38       57.03     11.15 o 
  -1  24   3       73.69      127.45     14.25 o 
   0  24   3       47.37       74.14     12.06 o 
   1  24   3      475.54      442.50     17.31 o 
   2  24   3      167.05      188.34     13.92 o 
   3  24   3      160.82      140.52     15.62 o 
   4  24   3       25.57        0.21     12.75 o 
   5  24   3      144.43      131.79     16.33 o 
   6  24   3       93.07      114.95     14.02 o 
   7  24   3      472.66      464.70     32.40 o 
  -6  25   3      101.92       87.25     16.28 o 
  -5  25   3     1103.94     1177.08     25.62 o 
  -4  25   3       30.22       41.92     11.90 o 
  -3  25   3      904.41      956.01     22.80 o 
  -2  25   3     1255.31     1290.24     28.13 o 
  -1  25   3      485.77      563.31     21.69 o 
   0  25   3      713.83      833.34     22.79 o 
   1  25   3      307.48      351.48     16.95 o 
   2  25   3      113.96      114.38     14.53 o 
   3  25   3      788.50      797.52     24.39 o 
   4  25   3        9.31      -12.26     12.26 o 
   5  25   3      126.03      111.05     15.12 o 
   6  25   3      720.49      765.71     26.61 o 
  -4  26   3      367.44      380.55     17.21 o 
  -3  26   3       53.96       55.53     13.14 o 
  -2  26   3       19.91       36.32     20.90 o 
  -1  26   3       48.10       89.44     14.67 o 
   0  26   3      169.09      246.24     23.98 o 
   1  26   3        1.65       56.21     13.16 o 
   2  26   3      180.75      227.14     17.35 o 
   3  26   3        2.11      -12.75     12.75 o 
   4  26   3        1.45      -13.24     13.24 o 
  -2  27   3      403.84      475.29     26.80 o 
  -1  27   3      514.40      504.67     20.23 o 
   0  27   3       93.43      136.85     15.19 o 
   1  27   3     1180.45     1312.46     47.05 o 
   2  27   3       20.58        5.92     14.60 o 
 -14   0   4       17.43       -6.80     22.02 o 
 -12   0   4      141.75      139.73     17.74 o 
 -10   0   4      789.25      679.91     20.89 o 
  -8   0   4        6.44       -5.98      6.65 o 
  -6   0   4      293.07      264.96      9.63 o 
  -4   0   4      912.76      710.77     13.04 o 
  -2   0   4       16.39       32.43      3.70 o 
   0   0   4   122758.27   126125.82   5866.26 o 
   2   0   4     9419.58    10468.64    149.36 o 
   4   0   4     6893.03     8228.53    119.55 o 
   6   0   4     1453.06     1483.99     31.20 o 
   8   0   4     1269.46     1100.22     23.48 o 
  10   0   4      164.92      161.13     23.91 o 
  12   0   4       87.25       71.16     15.49 o 
  14   0   4       50.65       27.90     32.05 o 
 -15   1   4        8.16      -13.30     13.30 o 
 -14   1   4      550.38      530.69     19.37 o 
 -13   1   4        2.73       -3.71     11.37 o 
 -12   1   4     1838.80     1812.71     32.00 o 
 -11   1   4       81.07       92.31      9.86 o 
 -10   1   4      180.20      173.87     10.98 o 
  -9   1   4     1022.96      945.15     17.73 o 
  -8   1   4      233.40      204.69      6.82 o 
  -7   1   4       93.91       80.69      5.94 o 
  -6   1   4     1294.37     1116.08     13.77 o 
  -5   1   4     3421.09     4034.77     38.84 o 
  -4   1   4      620.90      724.24     15.94 o 
  -3   1   4     1393.69     1491.20     15.32 o 
  -2   1   4     1835.75     1951.59     19.08 o 
  -1   1   4      459.68      422.69      5.82 o 
   0   1   4    16706.05    19395.95    195.85 o 
   1   1   4      492.96      477.74      6.53 o 
   2   1   4    10919.89    12386.80    124.04 o 
   3   1   4       72.81       91.44      3.79 o 
   4   1   4      912.21      856.90     11.61 o 
   5   1   4     3068.89     3514.22     38.27 o 
   6   1   4      150.69      119.98      5.20 o 
   7   1   4      535.88      541.79     10.67 o 
   8   1   4     2441.78     2265.28     28.02 o 
   9   1   4     1423.95     1359.52     24.67 o 
  10   1   4      721.28      745.31     16.46 o 
  11   1   4     1045.35     1013.89     21.82 o 
  12   1   4      619.26      656.21     19.04 o 
  13   1   4        6.31       -0.05     11.30 o 
  14   1   4      925.17      956.61     26.58 o 
  15   1   4       24.33       17.80     15.80 o 
 -15   2   4      130.94      133.19     16.76 o 
 -14   2   4      199.24      214.05     15.49 o 
 -13   2   4       49.88       79.13     12.89 o 
 -12   2   4      356.04      345.80     19.93 o 
 -11   2   4        4.78       20.24      8.78 o 
 -10   2   4       29.10       29.63      8.28 o 
  -9   2   4        5.91       -5.54      5.54 o 
  -8   2   4      183.18      171.83      6.51 o 
  -7   2   4      123.41      151.55      5.81 o 
  -6   2   4     2313.10     2241.67     23.57 o 
  -5   2   4      106.65      111.06      5.47 o 
  -4   2   4    14630.26    15962.22    143.85 o 
  -3   2   4      763.34      755.16     10.84 o 
  -2   2   4      315.26      325.07      4.98 o 
  -1   2   4      857.19      972.19     11.62 o 
   0   2   4     9257.81    10091.38    101.82 o 
   1   2   4    24873.14    27594.62    259.52 o 
   2   2   4    12280.24    13845.71    138.98 o 
   3   2   4      320.03      366.94      6.07 o 
   4   2   4      403.32      400.80      7.49 o 
   5   2   4      119.57      139.72      5.07 o 
   6   2   4     1558.82     1657.81     20.65 o 
   7   2   4       82.94       74.48      5.32 o 
   8   2   4        7.04        1.54      5.46 o 
   9   2   4      306.65      319.91     10.54 o 
  10   2   4      150.06      149.58      9.31 o 
  11   2   4      391.21      389.85     18.78 o 
  12   2   4        1.09       -4.39     10.02 o 
  13   2   4       85.54       92.55     12.55 o 
  14   2   4       10.55       -8.48     14.22 o 
  15   2   4        1.57      -14.64     14.64 o 
 -15   3   4      123.28      165.87     17.29 o 
 -14   3   4      563.65      546.84     21.64 o 
 -13   3   4       57.28       38.31     12.19 o 
 -12   3   4     2019.25     2022.26     31.80 o 
 -11   3   4      310.47      346.25     13.22 o 
 -10   3   4     1311.52     1283.20     22.41 o 
  -9   3   4       60.32       72.85      6.77 o 
  -8   3   4     1837.16     1848.94     21.43 o 
  -7   3   4      793.92      844.13     12.71 o 
  -6   3   4      619.50      580.57     11.47 o 
  -5   3   4       84.74       88.32      4.50 o 
  -4   3   4       17.82       14.21      3.10 o 
  -3   3   4      528.56      492.98      8.50 o 
  -2   3   4      273.34      277.59      5.09 o 
  -1   3   4     2579.60     2840.77     28.45 o 
   0   3   4      704.45      651.29      8.01 o 
   1   3   4       10.64       16.21      2.09 o 
   2   3   4     3030.32     3185.71     31.64 o 
   3   3   4     1626.56     1818.34     19.23 o 
   4   3   4     7002.63     7477.64     71.91 o 
   5   3   4      718.61      782.30     11.01 o 
   6   3   4     2407.41     2146.26     25.45 o 
   7   3   4       97.86      110.04      5.83 o 
   8   3   4     6100.86     6123.57     66.19 o 
   9   3   4        2.68       -6.77      6.77 o 
  10   3   4     2237.51     2229.33     31.68 o 
  11   3   4       60.42       60.84      8.98 o 
  12   3   4     1820.27     1783.64     31.72 o 
  13   3   4        3.63      -10.23     14.52 o 
  14   3   4      479.28      491.46     20.75 o 
  15   3   4        0.28      -14.92     14.92 o 
 -15   4   4      165.78      168.75     17.46 o 
 -14   4   4       49.94       54.02     14.70 o 
 -13   4   4      419.01      481.52     17.93 o 
 -12   4   4        8.68        8.69     10.16 o 
 -11   4   4       23.34        1.16      9.07 o 
 -10   4   4      877.39      776.72     17.40 o 
  -9   4   4      506.41      462.90     15.36 o 
  -8   4   4     4333.97     4135.62     43.92 o 
  -7   4   4     1806.05     1827.87     20.67 o 
  -6   4   4     5016.93     5265.88     52.67 o 
  -5   4   4     1755.38     1953.64     21.78 o 
  -4   4   4     3825.08     3908.29     39.61 o 
  -3   4   4      411.35      409.71      7.05 o 
  -2   4   4      515.27      470.84      7.37 o 
  -1   4   4     1230.90     1258.51     13.02 o 
   0   4   4    24467.85    26700.87    238.40 o 
   1   4   4     2292.92     2440.66     23.32 o 
   2   4   4     1269.26     1283.55     14.23 o 
   3   4   4     4777.88     5490.95     53.56 o 
   4   4   4       77.76       48.89      3.15 o 
   5   4   4       81.29      124.35      5.86 o 
   6   4   4       66.91       39.56      3.94 o 
   7   4   4      121.02      139.71      6.29 o 
   8   4   4      150.84      157.34      7.41 o 
   9   4   4      722.24      718.66     15.42 o 
  10   4   4      111.56      100.41      8.90 o 
  11   4   4       75.80       61.15      9.35 o 
  12   4   4      162.24      180.51     12.74 o 
  13   4   4       97.37      112.38     15.80 o 
  14   4   4       40.99       21.63     15.24 o 
  15   4   4        0.40      -15.95     15.95 o 
 -15   5   4        0.29      -15.05     18.44 o 
 -14   5   4     1662.06     1782.91     36.95 o 
 -13   5   4       75.07       56.30     12.19 o 
 -12   5   4     3118.32     3076.74     46.04 o 
 -11   5   4      537.40      490.26     14.98 o 
 -10   5   4       18.66       28.90      9.11 o 
  -9   5   4     1076.38     1058.38     16.54 o 
  -8   5   4     1589.42     1639.06     21.17 o 
  -7   5   4       64.99       65.04      7.14 o 
  -6   5   4      242.86      260.58      6.46 o 
  -5   5   4        3.38        1.11      3.28 o 
  -4   5   4      350.28      442.53     13.70 o 
  -3   5   4      203.93      262.60      8.36 o 
  -2   5   4     1451.41     1571.11     18.25 o 
  -1   5   4     6102.63     6697.84     64.71 o 
   0   5   4     2145.34     2145.96     22.01 o 
   1   5   4      637.31      772.99      9.03 o 
   2   5   4     6265.22     7053.66     64.51 o 
   3   5   4     8634.27    10083.60     91.60 o 
   4   5   4     2836.12     2771.33     27.19 o 
   5   5   4      832.27      946.54     11.66 o 
   6   5   4     1657.21     1625.24     17.80 o 
   7   5   4      125.92      109.95      6.55 o 
   8   5   4     6313.87     5995.12    110.24 o 
   9   5   4      235.12      267.27     12.90 o 
  10   5   4      623.14      620.13     16.82 o 
  11   5   4      258.24      231.70     12.53 o 
  12   5   4      363.27      360.96     17.99 o 
  13   5   4      135.16      150.53     16.56 o 
  14   5   4      783.36      817.04     28.82 o 
 -15   6   4       18.39       15.84     27.62 o 
 -14   6   4        7.96       19.63     12.92 o 
 -13   6   4       76.33       50.33     12.34 o 
 -12   6   4      134.06      146.15     12.91 o 
 -11   6   4      273.82      262.62     13.58 o 
 -10   6   4      178.86      154.78     11.58 o 
  -9   6   4     1395.23     1319.03     18.97 o 
  -8   6   4     4292.80     4096.21     43.78 o 
  -7   6   4      921.32      951.78     14.36 o 
  -6   6   4     8136.37     8159.60     80.39 o 
  -5   6   4     1342.01     1485.52     18.07 o 
  -4   6   4     3684.55     3455.15     35.72 o 
  -3   6   4       25.02       42.80      3.77 o 
  -2   6   4       60.16       25.24      3.41 o 
  -1   6   4      586.48      542.88      7.36 o 
   0   6   4     5494.37     5683.00     52.47 o 
   1   6   4        3.42        5.20      2.53 o 
   2   6   4     4092.52     4385.51     43.51 o 
   3   6   4      983.90     1056.41     12.26 o 
   5   6   4       87.36       98.59      4.15 o 
   7   6   4      149.31      165.82      6.76 o 
   8   6   4     1014.30      897.59     16.80 o 
   9   6   4      228.52      248.31     10.03 o 
  10   6   4     1215.45     1080.71     20.14 o 
  11   6   4      322.18      296.80     14.69 o 
  12   6   4      233.65      225.61     16.60 o 
  13   6   4      117.15      154.94     27.28 o 
  14   6   4       13.21      -14.58     14.58 o 
 -14   7   4       96.86      116.84     14.78 o 
 -13   7   4       21.73       -6.69     12.06 o 
 -12   7   4     1719.36     1723.02     31.42 o 
 -11   7   4        4.17       -4.13      9.82 o 
 -10   7   4     1426.03     1381.27     25.67 o 
  -9   7   4     1307.57     1251.55     20.03 o 
  -8   7   4      758.93      799.86     13.94 o 
  -7   7   4      155.05      196.61      9.65 o 
  -6   7   4      314.03      406.79      9.38 o 
  -5   7   4      433.85      454.98      9.51 o 
  -4   7   4      320.40      396.43      8.60 o 
  -3   7   4     1099.83     1167.04     14.53 o 
  -2   7   4        8.16        5.76      3.52 o 
  -1   7   4     1928.92     2143.23     21.53 o 
   0   7   4     4893.00     5285.70     49.19 o 
   1   7   4       20.83       24.10      3.09 o 
   2   7   4     1690.83     1663.15     17.55 o 
   3   7   4      848.28      961.92     11.71 o 
   4   7   4     1308.63     1264.96     15.83 o 
   5   7   4      324.49      379.10     11.87 o 
   6   7   4      290.03      228.77      6.16 o 
   7   7   4       47.41       46.08      5.48 o 
   8   7   4     1122.88     1077.63     18.78 o 
   9   7   4       29.94       46.80      7.69 o 
  10   7   4      538.95      518.80     17.60 o 
  11   7   4      132.29      143.96     13.23 o 
  12   7   4     1084.58     1108.49     38.12 o 
  13   7   4       14.77       26.58     14.63 o 
  14   7   4       60.97       43.07     16.11 o 
 -14   8   4        2.14       -4.79     14.71 o 
 -13   8   4      115.77      120.17     13.92 o 
 -12   8   4      121.36      131.80     12.76 o 
 -11   8   4      177.93      165.55     12.34 o 
 -10   8   4     1022.06      912.09     20.93 o 
  -9   8   4      654.09      578.53     13.81 o 
  -8   8   4     6203.09     5919.77     91.07 o 
  -7   8   4     1303.32     1301.27     19.21 o 
  -6   8   4     6412.25     6425.65     64.58 o 
  -5   8   4       93.52      122.02      5.69 o 
  -4   8   4     5939.08     5976.67     59.54 o 
  -3   8   4        5.44        6.64      3.65 o 
  -2   8   4     4756.07     4600.26     48.85 o 
  -1   8   4        6.99        4.31      2.97 o 
   0   8   4     1346.35     1143.34     13.10 o 
   1   8   4     4270.93     4936.72     51.80 o 
   2   8   4       94.10       52.02      3.64 o 
   3   8   4      404.95      541.49      8.40 o 
   4   8   4     8346.42     8581.81     79.19 o 
   5   8   4       26.99       37.63      3.96 o 
   6   8   4      580.66      480.63      8.86 o 
   7   8   4     1112.60     1078.18     19.48 o 
   8   8   4       19.05       17.27      6.55 o 
   9   8   4       46.38       48.81      8.26 o 
  10   8   4      150.28      157.41     12.63 o 
  11   8   4       88.82       89.70     12.51 o 
  12   8   4      127.66      140.97     14.67 o 
  13   8   4        0.43        8.18     14.57 o 
  14   8   4        7.76      -14.90     14.90 o 
 -14   9   4      392.75      400.94     18.75 o 
 -13   9   4        4.08       18.38     12.50 o 
 -12   9   4      256.40      252.38     14.50 o 
 -11   9   4     1350.01     1216.81     46.96 o 
 -10   9   4      982.69      936.68     21.44 o 
  -9   9   4      478.61      473.39     12.83 o 
  -8   9   4      822.81      768.81     14.88 o 
  -7   9   4       50.49       54.10      6.69 o 
  -6   9   4      100.20       97.67      6.80 o 
  -5   9   4       94.86       81.78      5.98 o 
  -4   9   4      551.60      685.07     11.67 o 
  -3   9   4      614.81      644.89     10.02 o 
  -2   9   4        4.29        1.12      3.50 o 
  -1   9   4      294.50      289.92      6.35 o 
   0   9   4     1970.83     2139.59     23.18 o 
   1   9   4       76.21       86.77      3.95 o 
   2   9   4     5347.25     6023.03     56.35 o 
   3   9   4      446.63      461.65      7.89 o 
   4   9   4     7373.79     7675.97     71.39 o 
   5   9   4      875.17      951.29     13.22 o 
   6   9   4     2002.24     1911.80     21.29 o 
   7   9   4        0.86       -6.18      6.18 o 
   8   9   4      147.16      158.82      9.39 o 
   9   9   4      269.42      269.95     13.56 o 
  10   9   4     2136.43     2224.84     38.96 o 
  11   9   4       27.93        8.64     14.18 o 
  12   9   4     1350.68     1325.01     30.14 o 
  13   9   4       15.02        5.92     14.94 o 
  14   9   4      469.73      461.46     24.41 o 
 -14  10   4        0.64       14.54     15.69 o 
 -13  10   4        4.53       16.40     12.58 o 
 -12  10   4     1968.39     1835.01     36.42 o 
 -11  10   4      531.28      482.30     17.00 o 
 -10  10   4     1913.77     1734.59     30.28 o 
  -9  10   4       66.96       68.37      8.22 o 
  -8  10   4      998.32      930.49     17.19 o 
  -7  10   4        1.58       -6.14      6.14 o 
  -6  10   4     1353.58     1212.22     18.26 o 
  -5  10   4      245.95      234.90      7.95 o 
  -4  10   4     6346.04     6332.73     71.52 o 
  -3  10   4     1200.87     1335.73     17.99 o 
  -2  10   4    22275.61    24174.49    242.55 o 
  -1  10   4       25.64       28.68      3.54 o 
   0  10   4     1111.01      977.51     13.07 o 
   1  10   4     2247.98     2611.92     26.37 o 
   2  10   4     1899.18     1680.40     19.41 o 
   3  10   4      537.52      523.87      8.62 o 
   4  10   4     2417.90     2189.78     23.28 o 
   5  10   4      717.36      842.76     13.57 o 
   6  10   4     2646.74     2789.60     30.89 o 
   7  10   4      690.63      656.96     15.41 o 
   8  10   4       44.92       35.74      9.07 o 
   9  10   4       16.44       20.87      9.59 o 
  10  10   4        0.01        9.34     10.45 o 
  11  10   4        1.45       11.93     11.43 o 
  12  10   4       41.59       38.93     16.62 o 
  13  10   4       27.34       20.18     15.34 o 
  14  10   4      170.27      155.46     18.91 o 
 -14  11   4      451.89      491.46     23.11 o 
 -13  11   4      182.99      249.31     16.03 o 
 -12  11   4      472.55      466.91     18.01 o 
 -11  11   4      265.86      226.62     13.89 o 
 -10  11   4     1240.63     1217.38     37.66 o 
  -9  11   4     1114.98     1057.17     18.58 o 
  -8  11   4      136.45      159.74      8.87 o 
  -7  11   4       86.50       53.64      7.01 o 
  -6  11   4      216.21      216.50      8.71 o 
  -5  11   4       50.77       57.73      6.52 o 
  -4  11   4      526.49      501.76     13.60 o 
  -3  11   4        9.78       11.14      4.99 o 
  -2  11   4     3701.89     4002.73     43.79 o 
  -1  11   4      485.86      499.69      8.84 o 
   0  11   4     1392.23     1410.75     16.16 o 
   1  11   4     2112.70     2299.75     24.01 o 
   2  11   4      274.51      260.43      6.38 o 
   3  11   4        0.87       -2.08      3.62 o 
   4  11   4     1776.41     1730.76     20.75 o 
   5  11   4      635.87      606.94     11.21 o 
   6  11   4     4864.88     4889.47     53.03 o 
   7  11   4       35.44       29.01      7.44 o 
   8  11   4      572.57      589.25     17.72 o 
   9  11   4       23.62       12.33      9.85 o 
  10  11   4     2094.23     2169.48     38.90 o 
  11  11   4       17.60       19.61     11.88 o 
  12  11   4     1318.60     1306.03     30.72 o 
  13  11   4       44.98       54.77     16.59 o 
 -13  12   4       29.70       56.09     13.76 o 
 -12  12   4       67.03       91.14     13.42 o 
 -11  12   4       78.99       99.81     12.53 o 
 -10  12   4      963.44      993.63     28.23 o 
  -9  12   4       11.22       -4.44      8.41 o 
  -8  12   4        9.99       -7.50      7.95 o 
  -7  12   4       18.96       -4.36      6.54 o 
  -6  12   4     1359.76     1282.58     21.30 o 
  -5  12   4      943.01      939.31     17.23 o 
  -4  12   4     3869.44     3684.44     44.91 o 
  -3  12   4     1332.38     1244.81     24.54 o 
  -2  12   4     6425.75     6056.33     64.51 o 
  -1  12   4       63.68       55.35      4.13 o 
   0  12   4     2719.45     2635.24     27.15 o 
   1  12   4       16.06       43.66      4.07 o 
   2  12   4     1724.20     1539.06     17.71 o 
   3  12   4     1760.29     1737.44     22.58 o 
   4  12   4     3627.12     3453.87     36.95 o 
   5  12   4     4820.13     4691.17     48.71 o 
   6  12   4      431.85      428.30     11.77 o 
   7  12   4       27.03       14.45      8.64 o 
   8  12   4      882.84      847.55     25.70 o 
   9  12   4      453.93      446.99     17.57 o 
  10  12   4       92.34       78.30     12.27 o 
  11  12   4       13.38       45.53     12.68 o 
  12  12   4       24.22       12.30     13.28 o 
  13  12   4       98.88       83.00     15.32 o 
 -13  13   4      161.56      172.40     17.34 o 
 -12  13   4      192.21      204.09     14.93 o 
 -11  13   4      105.18      104.35     13.11 o 
 -10  13   4      748.23      707.14     19.65 o 
  -9  13   4        7.60        1.70      7.93 o 
  -8  13   4      471.56      444.99     13.77 o 
  -7  13   4       32.32       39.94      8.10 o 
  -6  13   4       23.66        7.52      7.33 o 
  -5  13   4     2405.86     2242.70     33.85 o 
  -4  13   4      653.94      642.38     17.96 o 
  -3  13   4      577.79      553.82     11.97 o 
  -2  13   4       58.71       73.04      6.07 o 
  -1  13   4       49.54       64.13      5.32 o 
   0  13   4     1193.19     1191.81     14.92 o 
   1  13   4     1034.72     1075.79     15.25 o 
   2  13   4      784.13      660.91     13.60 o 
   3  13   4     1173.24     1239.43     16.85 o 
   4  13   4      460.06      408.18      9.95 o 
   5  13   4     2500.74     2426.10     32.94 o 
   6  13   4       27.74       32.35      7.61 o 
   7  13   4      161.21      149.62     11.43 o 
   8  13   4      421.21      428.97     16.25 o 
   9  13   4       22.88        5.12     10.31 o 
  10  13   4     2404.99     2393.44     54.91 o 
  11  13   4      545.02      577.91     21.45 o 
  12  13   4      555.96      576.56     37.27 o 
  13  13   4      234.64      260.65     18.24 o 
 -13  14   4      170.51      166.42     17.91 o 
 -12  14   4       67.76       41.05     13.14 o 
 -11  14   4      775.80      703.36     21.39 o 
 -10  14   4      932.15      901.28     22.64 o 
  -9  14   4       23.82       36.34      8.85 o 
  -8  14   4     2369.96     2256.66     31.35 o 
  -7  14   4      266.92      291.73     10.89 o 
  -6  14   4      865.32      788.48     15.41 o 
  -5  14   4       68.18       50.68      7.55 o 
  -4  14   4     1189.68     1065.16     20.03 o 
  -3  14   4      797.80      757.55     16.73 o 
  -2  14   4     4026.43     3964.33     44.85 o 
  -1  14   4     1554.50     1499.57     24.67 o 
   0  14   4     1216.83     1049.16     17.71 o 
   1  14   4        4.62        1.01      4.83 o 
   2  14   4     2529.32     2522.71     32.53 o 
   3  14   4     2748.38     2596.19     44.51 o 
   4  14   4     1154.22     1126.64     16.44 o 
   5  14   4      689.46      720.73     19.29 o 
   6  14   4      477.51      455.64     14.13 o 
   7  14   4     1006.57     1007.47     23.47 o 
   8  14   4        3.74       -2.70     11.37 o 
   9  14   4       68.80       90.13     12.56 o 
  10  14   4      350.34      387.02     18.27 o 
  11  14   4        9.36       24.23     13.18 o 
  12  14   4      249.86      263.88     17.78 o 
  13  14   4      333.73      377.24     22.80 o 
 -12  15   4      267.63      276.97     16.42 o 
 -11  15   4       13.01       -6.99     12.01 o 
 -10  15   4      377.04      383.89     16.27 o 
  -9  15   4      227.75      235.19     12.73 o 
  -8  15   4      683.59      620.50     15.49 o 
  -7  15   4      393.90      365.92     12.45 o 
  -6  15   4      799.85      746.63     15.73 o 
  -5  15   4     2096.87     1926.78     27.54 o 
  -4  15   4     1486.05     1442.03     21.56 o 
  -3  15   4      347.06      313.45     11.61 o 
  -2  15   4      243.40      241.04      8.76 o 
  -1  15   4      318.89      298.12     10.09 o 
   0  15   4     1091.92     1028.22     30.79 o 
   1  15   4     1072.89      997.36     22.95 o 
   2  15   4       16.24        7.37      6.13 o 
   3  15   4     1244.10     1155.44     18.85 o 
   4  15   4     1592.05     1556.87     24.94 o 
   5  15   4     1075.28     1047.77     17.44 o 
   6  15   4        6.35       -2.18      7.81 o 
   7  15   4     1428.64     1422.38     28.93 o 
   8  15   4      700.50      699.75     21.25 o 
   9  15   4       73.91       97.03     12.89 o 
  10  15   4     1360.87     1321.75     30.51 o 
  11  15   4      198.08      201.24     16.45 o 
  12  15   4      784.67      814.70     26.46 o 
 -12  16   4       73.52       66.47     15.90 o 
 -11  16   4       39.43       44.55     13.22 o 
 -10  16   4       41.09       32.85     12.03 o 
  -9  16   4      129.24      169.68     13.11 o 
  -8  16   4      504.45      454.06     14.82 o 
  -7  16   4      731.00      663.21     15.88 o 
  -6  16   4      838.38      832.30     20.73 o 
  -5  16   4      360.25      329.54     12.26 o 
  -4  16   4      997.36      996.54     24.11 o 
  -3  16   4      291.85      278.87      9.90 o 
  -2  16   4       52.52       36.76      6.94 o 
  -1  16   4     2148.02     2027.13     28.44 o 
   0  16   4     1694.12     1721.96     25.30 o 
   1  16   4      784.50      883.98     15.65 o 
   2  16   4     1582.63     1540.18     25.31 o 
   3  16   4      291.39      298.99     10.25 o 
   4  16   4      124.20      143.19      7.57 o 
   5  16   4      177.94      189.28      9.82 o 
   6  16   4       12.77       -0.14      7.69 o 
   7  16   4      306.42      279.22     14.78 o 
   8  16   4      757.48      695.19     21.18 o 
   9  16   4      313.47      255.83     16.15 o 
  10  16   4       38.94       41.64     13.19 o 
  11  16   4        5.37       -9.62     18.12 o 
  12  16   4      540.38      546.76     23.33 o 
 -12  17   4      196.31      174.64     19.59 o 
 -11  17   4       21.21       26.37     12.91 o 
 -10  17   4      745.57      716.30     21.89 o 
  -9  17   4       18.54       32.47      9.94 o 
  -8  17   4     1515.94     1487.92     26.98 o 
  -7  17   4        4.79       -8.22      8.22 o 
  -6  17   4      386.10      374.44     14.69 o 
  -5  17   4      488.02      471.50     13.45 o 
  -4  17   4      713.36      687.57     15.19 o 
  -3  17   4      524.86      551.90     19.34 o 
  -2  17   4       72.14       64.82      8.19 o 
  -1  17   4      379.85      408.40     16.92 o 
   0  17   4      222.72      211.52     10.16 o 
   1  17   4     3330.12     3119.10     37.64 o 
   2  17   4      462.80      476.81     13.22 o 
   3  17   4      458.24      415.65     12.89 o 
   4  17   4      100.61      116.24      8.18 o 
   5  17   4        0.73       -6.87      7.57 o 
   6  17   4      835.18      808.31     17.82 o 
   7  17   4      218.95      231.47     14.39 o 
   8  17   4     2123.52     2101.17     44.24 o 
   9  17   4        0.88      -11.91     11.91 o 
  10  17   4      630.14      663.47     23.78 o 
  11  17   4       29.03       16.64     14.22 o 
 -11  18   4       16.09       21.44     13.07 o 
 -10  18   4      182.23      205.86     15.49 o 
  -9  18   4      809.69      826.44     24.07 o 
  -8  18   4      758.20      736.09     22.65 o 
  -7  18   4        7.39       17.54      8.91 o 
  -6  18   4      587.83      546.56     15.86 o 
  -5  18   4      201.30      240.69     10.81 o 
  -4  18   4      629.59      664.14     16.40 o 
  -3  18   4       42.72       46.41      8.51 o 
  -2  18   4     2175.60     2226.33     31.69 o 
  -1  18   4     2079.70     2025.99     29.30 o 
   0  18   4      196.59      219.49     13.20 o 
   1  18   4      176.80      224.85     10.26 o 
   2  18   4      432.52      472.41     16.10 o 
   3  18   4     1939.64     1859.82     32.50 o 
   4  18   4     2252.08     2269.55     35.98 o 
   5  18   4        0.48       -8.74      8.74 o 
   6  18   4      199.27      187.04     11.00 o 
   7  18   4       41.13       45.45     11.55 o 
   8  18   4        4.66       10.10     12.00 o 
   9  18   4        6.26       -6.86     12.52 o 
  10  18   4       25.33       21.32     13.91 o 
  11  18   4      188.94      186.81     19.20 o 
 -11  19   4       21.87       21.83     16.48 o 
 -10  19   4       67.78       66.93     13.64 o 
  -9  19   4       71.07       66.86     13.21 o 
  -8  19   4      133.33      134.67     11.38 o 
  -7  19   4      105.15      105.62     10.67 o 
  -6  19   4      705.13      698.40     18.33 o 
  -5  19   4        8.58        3.92      8.99 o 
  -4  19   4       94.27      123.04     10.59 o 
  -3  19   4        3.51       -3.22      8.60 o 
  -2  19   4       18.10       35.54      8.75 o 
  -1  19   4      463.63      429.65     15.79 o 
   0  19   4        4.90        8.62      8.25 o 
   1  19   4     1470.66     1382.14     24.77 o 
   2  19   4       17.18       24.88      7.85 o 
   3  19   4      405.49      420.73     20.59 o 
   4  19   4     1031.18     1081.90     20.51 o 
   5  19   4        1.73        7.90      9.48 o 
   6  19   4     1124.02     1108.02     23.56 o 
   7  19   4      114.87      142.19     13.58 o 
   8  19   4       46.78       69.94     14.62 o 
   9  19   4        2.99       -3.82     12.20 o 
  10  19   4        8.05      -12.85     12.85 o 
 -10  20   4        3.55      -12.96     12.96 o 
  -9  20   4       13.62       20.31     12.71 o 
  -8  20   4      342.97      381.80     18.34 o 
  -7  20   4      831.40      828.83     21.26 o 
  -6  20   4      881.63      857.90     21.86 o 
  -5  20   4      169.11      194.66     12.37 o 
  -4  20   4     2373.36     2419.96     35.40 o 
  -3  20   4      162.21      157.50     11.17 o 
  -2  20   4     1264.27     1283.59     23.25 o 
  -1  20   4      643.14      629.48     16.06 o 
   0  20   4     1005.09     1017.95     20.23 o 
   1  20   4     1023.93     1002.10     22.34 o 
   2  20   4      541.29      523.38     16.73 o 
   3  20   4      113.41      112.88     10.51 o 
   4  20   4     1074.66     1100.70     23.22 o 
   5  20   4      105.14      111.83     12.85 o 
   6  20   4      803.74      867.76     21.55 o 
   7  20   4       32.53       29.02     15.68 o 
   8  20   4       59.32       53.87     15.61 o 
   9  20   4       79.14       78.71     14.71 o 
  10  20   4        8.30       12.93     13.96 o 
  -9  21   4      601.11      690.95     24.94 o 
  -8  21   4      458.04      429.96     16.73 o 
  -7  21   4      351.60      389.63     15.96 o 
  -6  21   4      268.94      285.37     15.15 o 
  -5  21   4        9.72       -7.45      9.96 o 
  -4  21   4      309.73      334.90     14.00 o 
  -3  21   4      503.01      497.06     15.51 o 
  -2  21   4      238.61      296.98     12.98 o 
  -1  21   4      158.69      166.10     11.20 o 
   0  21   4      306.18      352.16     19.59 o 
   1  21   4      100.48      106.94     13.05 o 
   2  21   4      424.20      444.39     15.65 o 
   3  21   4       76.81       57.89     11.94 o 
   4  21   4      728.12      729.12     19.69 o 
   5  21   4      592.96      596.91     21.21 o 
   6  21   4      298.93      295.42     14.94 o 
   7  21   4      556.72      603.41     28.75 o 
   8  21   4      809.70      807.71     27.95 o 
   9  21   4      297.94      337.16     35.06 o 
  -9  22   4       14.73       14.85     15.48 o 
  -8  22   4       15.48       15.21     12.07 o 
  -7  22   4       67.47       88.63     12.24 o 
  -6  22   4      354.31      343.97     16.66 o 
  -5  22   4      360.92      368.58     15.11 o 
  -4  22   4      846.08      881.62     20.67 o 
  -3  22   4      161.85      163.67     14.12 o 
  -2  22   4     1146.86     1177.42     23.15 o 
  -1  22   4      555.56      566.40     16.64 o 
   0  22   4     1169.88     1138.86     31.88 o 
   1  22   4       27.78       31.43     10.64 o 
   2  22   4      296.56      327.23     14.52 o 
   3  22   4      280.45      237.70     15.14 o 
   4  22   4      851.23      894.57     22.02 o 
   5  22   4       20.35       20.87     11.17 o 
   6  22   4      420.76      442.95     18.43 o 
   7  22   4       11.35       17.00     20.56 o 
   8  22   4       16.96        1.25     18.95 o 
  -8  23   4      570.30      622.48     19.73 o 
  -7  23   4        9.47       10.42     11.45 o 
  -6  23   4      151.45      148.07     14.55 o 
  -5  23   4      284.77      282.95     14.68 o 
  -4  23   4      222.56      248.65     13.76 o 
  -3  23   4       24.82       38.33     13.29 o 
  -2  23   4       16.29       21.69     10.40 o 
  -1  23   4      145.48      168.44     12.27 o 
   0  23   4        5.74       52.94     12.27 o 
   1  23   4        2.53       -3.90     10.32 o 
   2  23   4      521.39      520.46     24.84 o 
   3  23   4      258.45      232.13     15.83 o 
   4  23   4      453.48      475.41     19.20 o 
   5  23   4       39.13       18.29     11.62 o 
   6  23   4     1287.35     1354.96     28.63 o 
   7  23   4        9.14       22.39     17.89 o 
   8  23   4      998.39     1047.44     36.78 o 
  -7  24   4       37.95       25.64     12.28 o 
  -6  24   4       45.25       44.71     13.01 o 
  -5  24   4      338.32      370.97     23.84 o 
  -4  24   4      586.96      586.74     18.71 o 
  -3  24   4      565.59      581.82     17.94 o 
  -2  24   4      441.41      454.60     16.45 o 
  -1  24   4      136.82      160.55     13.82 o 
   0  24   4     1559.18     1598.85     40.15 o 
   1  24   4      121.55      138.15     13.25 o 
   2  24   4      404.86      439.14     18.79 o 
   3  24   4        1.82      -12.30     12.30 o 
   4  24   4      250.30      274.57     17.27 o 
   5  24   4        1.59      -16.80     16.80 o 
   6  24   4       18.06       18.56     12.39 o 
   7  24   4       75.68       55.10     20.21 o 
  -6  25   4      481.36      495.29     26.68 o 
  -5  25   4       12.17       26.97     12.22 o 
  -4  25   4      163.99      181.87     13.99 o 
  -3  25   4        1.80       19.33     11.73 o 
  -2  25   4        0.63      -11.79     11.95 o 
  -1  25   4      204.03      237.53     16.94 o 
   0  25   4     1728.10     1862.28     49.68 o 
   1  25   4        3.50        2.33     12.83 o 
   2  25   4       83.09       69.79     14.21 o 
   3  25   4       55.93       65.78     14.51 o 
   4  25   4      116.41      117.52     15.47 o 
   5  25   4       44.88       20.11     13.52 o 
  -4  26   4      716.43      789.99     31.88 o 
  -3  26   4      590.79      686.83     22.58 o 
  -2  26   4      169.48      157.55     16.58 o 
  -1  26   4      207.64      226.06     17.27 o 
   0  26   4     1079.98     1185.47     27.82 o 
   1  26   4      126.34      161.27     16.28 o 
   2  26   4      551.94      616.48     22.86 o 
   3  26   4      220.30      199.32     17.10 o 
   4  26   4      117.21      137.64     22.89 o 
  -1  27   4       72.98       98.36     14.73 o 
   0  27   4       93.23      211.92     17.89 o 
   1  27   4       14.96       62.02     15.29 o 
 -15   0   5      343.91      327.84     25.28 o 
 -13   0   5     3057.06     3159.75     68.43 o 
 -11   0   5     1304.41     1384.11     37.66 o 
  -9   0   5      158.50      173.18     11.30 o 
  -7   0   5       83.30       89.42      7.39 o 
  -5   0   5     3752.46     3914.49     53.67 o 
  -3   0   5     1269.44     1319.12     19.92 o 
  -1   0   5    12815.92    14296.07    204.90 o 
   1   0   5     2174.02     2468.15     33.11 o 
   3   0   5      805.77      754.71     12.29 o 
   5   0   5     2835.52     2793.65     49.55 o 
   7   0   5      327.56      307.03     11.93 o 
   9   0   5     4810.65     4686.94     87.33 o 
  11   0   5      449.00      452.94     21.56 o 
  13   0   5     1968.30     1871.63     47.51 o 
  15   0   5      288.91      324.35     31.42 o 
 -15   1   5        5.80      -12.86     13.96 o 
 -14   1   5      162.14      165.86     15.33 o 
 -13   1   5       98.51      119.74     16.69 o 
 -12   1   5      180.92      179.61     13.58 o 
 -11   1   5      364.67      347.16     13.19 o 
 -10   1   5       87.08       92.17      9.44 o 
  -9   1   5     1070.82     1075.20     15.58 o 
  -8   1   5      110.00       92.97      8.42 o 
  -7   1   5      556.00      439.54      9.49 o 
  -6   1   5      269.57      322.20      7.25 o 
  -5   1   5    13322.80    14291.05    136.68 o 
  -4   1   5     1034.90     1106.04     12.91 o 
  -3   1   5     4826.41     4661.08     43.60 o 
  -2   1   5       31.02       47.17      2.56 o 
  -1   1   5      192.71      279.30      7.30 o 
   0   1   5     2800.07     2926.28     29.16 o 
   1   1   5     6046.08     6375.32     69.64 o 
   2   1   5     2077.92     2067.08     21.14 o 
   3   1   5      990.95      941.84     11.15 o 
   4   1   5     2961.17     3328.23     35.96 o 
   5   1   5      814.82      681.62     10.57 o 
   6   1   5      700.26      803.93     12.28 o 
   7   1   5      749.85      687.86     11.98 o 
   8   1   5       67.85       52.41      5.99 o 
   9   1   5      728.43      716.09     17.30 o 
  10   1   5      117.51      126.77     10.18 o 
  11   1   5        1.21       13.30      9.52 o 
  12   1   5      891.66      887.47     21.88 o 
  13   1   5       36.15       34.05     14.01 o 
  14   1   5      152.73      167.48     14.45 o 
  15   1   5      331.46      329.00     19.30 o 
 -15   2   5      554.50      567.95     23.13 o 
 -14   2   5       43.46       33.25     13.21 o 
 -13   2   5      791.73      765.07     21.96 o 
 -12   2   5      111.49       95.13     12.34 o 
 -11   2   5     1840.64     1884.38     29.29 o 
 -10   2   5      202.83      185.39     10.57 o 
  -9   2   5       93.94       94.06      8.35 o 
  -8   2   5      102.20      148.45      6.54 o 
  -7   2   5      226.91      210.75      6.54 o 
  -6   2   5       46.69       57.43      4.83 o 
  -5   2   5     2288.66     2362.57     24.29 o 
  -4   2   5     2266.87     2511.52     25.16 o 
  -3   2   5       31.82       46.48      3.09 o 
  -2   2   5      656.14      629.13      8.23 o 
  -1   2   5      920.85      980.55     11.22 o 
   0   2   5     1315.44     1340.99     14.44 o 
   1   2   5     1732.25     1935.58     19.88 o 
   2   2   5     4287.66     4685.93     45.65 o 
   3   2   5     3966.40     4219.73     41.58 o 
   4   2   5      131.27      191.04      6.91 o 
   5   2   5      829.79      726.67     10.99 o 
   6   2   5        3.94        1.96      3.84 o 
   7   2   5     1196.96     1111.23     16.03 o 
   8   2   5       72.82       35.12      6.88 o 
   9   2   5      546.12      509.51     13.25 o 
  10   2   5      181.53      174.51     10.92 o 
  11   2   5     3877.74     3825.74     53.86 o 
  12   2   5       58.38       76.99     11.64 o 
  13   2   5      367.64      393.51     16.66 o 
  14   2   5      359.58      428.52     22.58 o 
  15   2   5      258.28      269.30     35.38 o 
 -15   3   5       64.97       28.76     19.73 o 
 -14   3   5      126.23      163.17     16.18 o 
 -13   3   5       29.87        1.50     13.35 o 
 -12   3   5       11.37       14.13     10.32 o 
 -11   3   5     2165.83     2031.30     31.05 o 
 -10   3   5       19.44       14.30      8.48 o 
  -9   3   5     1077.94     1191.53     17.70 o 
  -8   3   5       87.91       77.84      5.88 o 
  -7   3   5      341.49      309.85      7.64 o 
  -6   3   5     1693.31     1809.58     19.95 o 
  -5   3   5      953.27      787.07     13.77 o 
  -4   3   5       88.14       83.15      4.92 o 
  -3   3   5     4379.23     4590.63     43.07 o 
  -2   3   5     2264.34     2378.28     24.32 o 
  -1   3   5       66.46       67.16      3.63 o 
   0   3   5     1157.36     1132.08     12.64 o 
   1   3   5     2867.53     3324.59     33.03 o 
   2   3   5     1300.67     1287.79     14.28 o 
   3   3   5      661.64      647.83      8.95 o 
   4   3   5      440.24      554.02      9.94 o 
   5   3   5      101.67       55.49      3.19 o 
   6   3   5       40.62       57.64      4.66 o 
   7   3   5      841.24      800.83     13.31 o 
   8   3   5       35.04       41.56      6.80 o 
   9   3   5       69.34       56.05      7.54 o 
  10   3   5        0.00        9.11      7.47 o 
  11   3   5      715.46      687.29     22.86 o 
  12   3   5      263.99      278.18     17.75 o 
  13   3   5        1.41       -7.41     10.97 o 
  14   3   5        5.42       21.59     14.92 o 
 -15   4   5        5.04      -14.80     14.80 o 
 -14   4   5        3.78       12.67     13.84 o 
 -13   4   5      745.26      712.71     23.15 o 
 -12   4   5       44.63       50.46     10.65 o 
 -11   4   5      551.69      566.62     16.26 o 
 -10   4   5       65.66       43.33      8.80 o 
  -9   4   5      687.36      586.66     12.60 o 
  -8   4   5      459.90      464.62     13.55 o 
  -7   4   5      162.09      150.98      5.91 o 
  -6   4   5      165.27      193.89      5.86 o 
  -5   4   5      637.91      640.74      9.51 o 
  -4   4   5     1914.90     2070.99     21.40 o 
  -3   4   5     1390.79     1475.91     16.76 o 
  -2   4   5        6.56        6.36      2.27 o 
  -1   4   5      990.21     1168.96     12.45 o 
   0   4   5       39.97       61.21      2.56 o 
   1   4   5    10299.41    11128.43    100.44 o 
   2   4   5      163.12      199.35      4.88 o 
   3   4   5      277.43      197.99      5.31 o 
   4   4   5     2043.84     2361.56     23.49 o 
   5   4   5     4815.69     4970.32     46.82 o 
   6   4   5     1811.46     2066.50     26.52 o 
   7   4   5     3028.66     2943.31     36.46 o 
   8   4   5       14.54        8.94      6.49 o 
   9   4   5     2655.64     2700.32     35.93 o 
  10   4   5        2.38       -7.18      7.40 o 
  11   4   5        7.78       14.20      9.49 o 
  12   4   5        2.27       11.73     11.79 o 
  13   4   5      864.48      851.89     31.92 o 
  14   4   5       40.46       47.64     15.64 o 
 -15   5   5       83.56      112.55     19.41 o 
 -14   5   5      352.07      399.05     23.35 o 
 -13   5   5       57.97       65.74     15.07 o 
 -12   5   5       12.39       13.80     10.80 o 
 -11   5   5        3.86       -2.88      9.25 o 
 -10   5   5       60.22       56.06      9.12 o 
  -9   5   5     3392.77     3246.64     36.62 o 
  -8   5   5       15.28        5.96      6.01 o 
  -7   5   5     5354.79     5229.02     53.71 o 
  -6   5   5       10.33        7.32      3.87 o 
  -5   5   5     4287.24     4457.24     45.45 o 
  -4   5   5      155.29      197.79      5.71 o 
  -3   5   5     2936.65     2921.61     30.33 o 
  -2   5   5     2662.70     2881.94     31.59 o 
  -1   5   5     2636.58     2619.21     25.43 o 
   0   5   5     3594.74     4057.72     38.03 o 
   1   5   5    17183.90    18267.50    163.87 o 
   2   5   5       57.52       76.58      3.71 o 
   3   5   5      962.16      891.04     10.68 o 
   4   5   5      685.59      802.43     12.39 o 
   5   5   5       88.09       69.94      3.70 o 
   6   5   5      499.16      581.42      9.60 o 
   7   5   5     1287.04     1292.90     19.98 o 
   8   5   5      288.64      292.05     15.52 o 
   9   5   5     2137.34     2171.27     36.00 o 
  10   5   5      220.39      229.04     12.64 o 
  11   5   5     1020.74     1034.51     25.06 o 
  12   5   5      648.65      660.66     28.48 o 
  13   5   5     1209.79     1197.35     34.12 o 
  14   5   5      452.36      422.94     26.53 o 
 -14   6   5      134.82      127.14     16.00 o 
 -13   6   5      516.02      539.94     19.15 o 
 -12   6   5      140.44      130.44     14.99 o 
 -11   6   5     1780.76     1611.90     29.18 o 
 -10   6   5      105.29       78.56     10.42 o 
  -9   6   5      512.57      435.26     11.46 o 
  -8   6   5      358.22      357.63     13.02 o 
  -7   6   5     2163.02     2137.35     26.68 o 
  -6   6   5        7.20       -0.68      4.67 o 
  -5   6   5      204.99      232.76      6.59 o 
  -4   6   5      396.30      511.89      9.14 o 
  -3   6   5      110.80      135.13      4.85 o 
  -2   6   5      233.56      317.58      6.92 o 
  -1   6   5      781.79      854.20     10.34 o 
   0   6   5      532.11      499.57      7.69 o 
   1   6   5       94.52       74.50      3.39 o 
   2   6   5        8.75        6.41      2.96 o 
   3   6   5    11087.88    12197.70    116.90 o 
   4   6   5       81.74      102.54      3.94 o 
   5   6   5     9419.18    10200.44     93.46 o 
   6   6   5     2029.74     2161.40     24.33 o 
   7   6   5     7503.95     7320.69     83.70 o 
   8   6   5       58.58       59.92      7.00 o 
   9   6   5       39.20       54.25      7.72 o 
  10   6   5        0.99       -4.85      7.43 o 
  11   6   5      575.04      561.65     21.96 o 
  12   6   5        9.06       43.26     13.77 o 
  13   6   5      945.95      917.00     29.02 o 
  14   6   5        0.36       12.68     15.09 o 
 -14   7   5       57.19       33.40     13.58 o 
 -13   7   5       56.18       47.16     13.00 o 
 -12   7   5      122.23      117.24     12.70 o 
 -11   7   5      163.77      159.04     12.73 o 
 -10   7   5       14.55       31.37      9.78 o 
  -9   7   5     3426.32     3562.62     42.11 o 
  -8   7   5        0.53       -5.58      6.01 o 
  -7   7   5     5129.17     4820.65     52.85 o 
  -6   7   5      619.34      644.74     11.45 o 
  -5   7   5     1492.38     1315.63     16.86 o 
  -4   7   5     2919.46     3149.26     33.80 o 
  -3   7   5     7849.23     8254.70     91.84 o 
  -2   7   5       28.85       24.33      3.55 o 
  -1   7   5    17293.60    18153.11    163.34 o 
   0   7   5     1719.00     1784.25     18.57 o 
   1   7   5    11658.04    12474.20    112.99 o 
   2   7   5      432.24      414.06      7.52 o 
   3   7   5     2196.34     2052.05     21.20 o 
   4   7   5     1813.76     2021.91     22.26 o 
   5   7   5     5273.18     5402.03     51.21 o 
   6   7   5      652.68      694.32     13.20 o 
   7   7   5      506.11      496.56     12.33 o 
   8   7   5        9.17        6.41      6.64 o 
   9   7   5      204.57      210.21      9.82 o 
  10   7   5      366.40      335.32     12.91 o 
  11   7   5       83.05       66.19     11.38 o 
  12   7   5       86.21       88.59     14.75 o 
  13   7   5      670.97      614.28     25.51 o 
  14   7   5       24.61       32.52     15.81 o 
 -14   8   5        5.88      -12.63     12.63 o 
 -13   8   5      131.54      138.75     14.17 o 
 -12   8   5       10.53       11.98     11.81 o 
 -11   8   5      181.10      168.60     12.64 o 
 -10   8   5     2125.75     1944.88     32.36 o 
  -9   8   5     1059.19     1145.06     19.14 o 
  -8   8   5      681.16      650.03     13.73 o 
  -7   8   5     1137.63     1110.71     17.51 o 
  -6   8   5     1562.65     1472.64     19.06 o 
  -5   8   5      112.04      124.66      5.81 o 
  -4   8   5      213.91      189.16      6.20 o 
  -3   8   5       11.72       15.64      4.12 o 
  -2   8   5      360.80      405.62      7.18 o 
  -1   8   5       20.98       31.22      3.40 o 
   0   8   5       46.36       49.26      3.56 o 
   1   8   5     9749.64    11274.01    102.63 o 
   2   8   5      894.26      858.93     11.61 o 
   3   8   5     1179.04     1104.51     14.45 o 
   4   8   5      265.36      305.03      8.12 o 
   5   8   5     2096.08     2075.66     22.18 o 
   6   8   5      921.76      931.42     13.67 o 
   7   8   5     1392.57     1284.47     20.23 o 
   8   8   5       26.01        5.16      6.72 o 
   9   8   5     5401.42     5277.72     68.87 o 
  10   8   5      203.85      201.96     13.23 o 
  11   8   5      280.73      315.98     19.90 o 
  12   8   5        3.61        3.03     13.03 o 
  13   8   5      711.85      750.40     28.70 o 
  14   8   5       18.99        3.00     15.71 o 
 -14   9   5        2.99        2.74     14.08 o 
 -13   9   5      902.27      883.88     23.70 o 
 -12   9   5      236.29      210.30     14.34 o 
 -11   9   5      416.43      426.34     21.11 o 
 -10   9   5       27.93       31.50     10.00 o 
  -9   9   5      118.57      109.66      8.84 o 
  -8   9   5      293.86      256.78      9.63 o 
  -7   9   5     2955.83     2834.78     45.91 o 
  -6   9   5      298.81      313.76      9.36 o 
  -5   9   5     2487.41     2420.86     29.27 o 
  -4   9   5      139.41      159.69      6.83 o 
  -3   9   5     1360.55     1107.64     14.52 o 
  -2   9   5      335.41      305.43      7.62 o 
  -1   9   5     2750.36     2508.44     25.42 o 
   0   9   5     1354.48     1344.16     15.35 o 
   1   9   5     5381.36     5203.26     49.15 o 
   2   9   5     3823.26     4197.49     40.38 o 
   3   9   5     1661.16     1476.16     17.45 o 
   4   9   5       12.31       32.81      4.03 o 
   5   9   5     2640.21     2543.81     27.95 o 
   6   9   5      862.28      971.22     14.41 o 
   7   9   5       40.23       28.36      7.30 o 
   8   9   5      700.61      695.64     16.59 o 
   9   9   5      156.18      189.50     10.81 o 
  10   9   5      294.49      322.28     15.15 o 
  11   9   5        5.00      -10.10     13.75 o 
  12   9   5       23.14       32.91     14.15 o 
  13   9   5       31.66       12.25     15.39 o 
  14   9   5        6.82       -5.50     15.62 o 
 -14  10   5      523.10      631.01     22.08 o 
 -13  10   5      727.49      736.10     27.97 o 
 -12  10   5      434.54      411.91     17.07 o 
 -11  10   5      894.84      868.33     21.96 o 
 -10  10   5      610.57      579.65     17.98 o 
  -9  10   5       64.28       47.45      8.12 o 
  -8  10   5      186.20      171.69      9.16 o 
  -7  10   5     1268.70     1063.61     17.67 o 
  -6  10   5      394.92      365.69     10.45 o 
  -5  10   5      700.28      623.30     13.65 o 
  -4  10   5      764.04      791.70     14.74 o 
  -3  10   5       50.16       55.55      7.40 o 
  -2  10   5     1616.38     1761.13     21.80 o 
  -1  10   5     7430.00     8451.94     78.18 o 
   0  10   5       19.28       21.95      3.55 o 
   1  10   5      448.50      638.35     10.07 o 
   2  10   5     1082.29     1103.61     13.55 o 
   3  10   5      565.52      546.75      9.42 o 
   4  10   5      574.13      613.75      9.77 o 
   5  10   5      689.65      669.21     11.22 o 
   6  10   5     1943.91     1964.87     41.95 o 
   7  10   5     3270.85     2944.16     41.34 o 
   8  10   5       32.16        9.29      7.69 o 
   9  10   5     1696.42     1761.05     32.63 o 
  10  10   5      271.85      298.20     15.02 o 
  11  10   5     1740.87     1818.17     45.80 o 
  12  10   5       10.39        4.18     13.64 o 
  13  10   5      385.93      346.63     24.45 o 
 -13  11   5      717.85      740.44     34.69 o 
 -12  11   5      182.65      177.47     14.92 o 
 -11  11   5      173.52      187.27     13.94 o 
 -10  11   5       32.96       15.97     10.24 o 
  -9  11   5      867.16      811.59     20.92 o 
  -8  11   5      364.15      334.88     11.03 o 
  -7  11   5       44.45       26.29      7.15 o 
  -6  11   5     1110.21      959.73     17.56 o 
  -5  11   5     2773.92     2494.60     30.60 o 
  -4  11   5        5.12       -5.15      5.15 o 
  -3  11   5     5844.30     5653.94     60.67 o 
  -2  11   5     3346.71     3494.61     36.83 o 
  -1  11   5     3014.22     2836.81     28.85 o 
   0  11   5     9907.65    11493.72    111.22 o 
   1  11   5      484.94      363.86      7.59 o 
   2  11   5     3549.24     3923.69     38.48 o 
   3  11   5     1920.95     1727.64     20.34 o 
   4  11   5      128.13      157.75      7.03 o 
   5  11   5     6538.02     6644.27     66.58 o 
   6  11   5      707.80      734.59     13.60 o 
   7  11   5      124.25      128.21     13.31 o 
   8  11   5       23.39       17.00      9.32 o 
   9  11   5        0.06        7.49      9.57 o 
  10  11   5      243.36      252.62     17.34 o 
  11  11   5      112.91       97.56     13.60 o 
  12  11   5       75.96       71.95     14.75 o 
  13  11   5       18.89       22.57     15.43 o 
 -13  12   5      670.99      682.27     21.79 o 
 -12  12   5       73.36       99.04     15.61 o 
 -11  12   5      109.50      111.61     12.55 o 
 -10  12   5       46.65       29.23     11.06 o 
  -9  12   5     1049.02     1006.37     18.84 o 
  -8  12   5      604.84      541.75     13.82 o 
  -7  12   5      234.69      204.33      9.32 o 
  -6  12   5       62.26       50.99      7.32 o 
  -5  12   5        1.99       -4.75      6.23 o 
  -4  12   5       15.69       17.12      6.18 o 
  -3  12   5      654.41      652.81     18.23 o 
  -2  12   5     1046.41     1027.22     16.70 o 
  -1  12   5      429.71      444.67      8.83 o 
   0  12   5     1026.51     1093.26     13.86 o 
   1  12   5      122.08      117.29      5.06 o 
   2  12   5        0.23       -3.42      3.84 o 
   3  12   5      857.97      783.17     12.45 o 
   4  12   5      804.44      754.75     12.58 o 
   5  12   5      908.58      969.62     14.75 o 
   6  12   5      151.52      149.09      7.63 o 
   7  12   5       26.76       26.74      7.99 o 
   8  12   5      659.22      617.03     18.53 o 
   9  12   5     3836.25     3710.70     63.92 o 
  10  12   5      108.82      134.94     13.19 o 
  11  12   5     1903.38     1998.00     38.76 o 
  12  12   5        2.30       -3.04     12.66 o 
  13  12   5      657.63      693.95     27.88 o 
 -13  13   5      281.77      263.31     17.17 o 
 -12  13   5      443.16      460.81     18.49 o 
 -11  13   5      469.83      490.34     18.11 o 
 -10  13   5       10.17       -2.78     10.77 o 
  -9  13   5      237.15      244.69     12.07 o 
  -8  13   5       51.97       38.06      8.31 o 
  -7  13   5      158.19      178.03     10.59 o 
  -6  13   5       97.69      120.61      8.29 o 
  -5  13   5      641.43      634.93     14.87 o 
  -4  13   5     1751.36     1728.54     23.83 o 
  -3  13   5     8998.00     8878.09    110.07 o 
  -2  13   5      345.12      376.51     10.91 o 
  -1  13   5     4464.56     4482.70     46.41 o 
   0  13   5      868.31      917.61     12.72 o 
   1  13   5     4627.22     4461.71     43.73 o 
   2  13   5       95.27       77.30      5.74 o 
   3  13   5     1092.94     1101.44     15.71 o 
   4  13   5     2272.16     2409.15     27.86 o 
   5  13   5     1822.77     1897.99     26.10 o 
   6  13   5       32.43       33.41      7.05 o 
   7  13   5      553.96      501.98     16.73 o 
   8  13   5       51.59       52.30     10.12 o 
   9  13   5       21.22       24.94     10.62 o 
  10  13   5       18.60       35.94     12.25 o 
  11  13   5      166.07      179.40     15.40 o 
  12  13   5      533.82      512.96     30.48 o 
  13  13   5       69.98       56.48     16.35 o 
 -13  14   5       58.08       63.01     14.40 o 
 -12  14   5      282.20      308.10     17.14 o 
 -11  14   5      675.07      713.40     21.61 o 
 -10  14   5        0.53       -9.63     10.59 o 
  -9  14   5     1410.37     1258.75     23.46 o 
  -8  14   5        4.39       10.64      8.56 o 
  -7  14   5      187.44      183.97     10.52 o 
  -6  14   5       54.62       39.22      8.22 o 
  -5  14   5     1089.64     1026.12     30.01 o 
  -4  14   5        9.16       -6.84      6.84 o 
  -3  14   5       60.39       63.87      6.90 o 
  -2  14   5      491.73      474.93     11.70 o 
  -1  14   5       70.83       96.02      7.72 o 
   0  14   5      666.43      627.56     11.66 o 
   1  14   5      564.79      565.12     11.12 o 
   2  14   5       79.22       76.45      6.19 o 
   3  14   5       33.22       36.27      6.27 o 
   4  14   5        5.18       -1.69      5.50 o 
   5  14   5       26.25       34.41      6.74 o 
   6  14   5      510.35      475.69     14.44 o 
   7  14   5       35.88       35.10      9.72 o 
   8  14   5      260.88      249.40     14.06 o 
   9  14   5     2188.62     2144.37     39.32 o 
  10  14   5        1.52        0.67     11.72 o 
  11  14   5     1555.04     1504.92     33.39 o 
  12  14   5      136.60      151.13     19.13 o 
 -12  15   5      117.15      139.73     15.30 o 
 -11  15   5       47.50       38.00     12.60 o 
 -10  15   5       63.94       58.89     12.53 o 
  -9  15   5     1688.61     1640.28     25.88 o 
  -8  15   5        8.14        8.40      8.64 o 
  -7  15   5      591.35      661.44     15.77 o 
  -6  15   5      520.35      469.24     13.29 o 
  -5  15   5      107.72      145.45      9.70 o 
  -4  15   5       45.61       35.78      7.10 o 
  -3  15   5     4956.68     4985.40     55.69 o 
  -2  15   5      810.64      745.44     14.53 o 
  -1  15   5      601.62      527.36     12.16 o 
   0  15   5      238.39      219.69      8.46 o 
   1  15   5     2323.29     2232.51     37.50 o 
   2  15   5        2.50        1.71      5.63 o 
   3  15   5     1347.68     1363.78     29.38 o 
   4  15   5       56.38       49.39      6.42 o 
   5  15   5      902.04      896.47     16.41 o 
   6  15   5      689.56      707.20     17.55 o 
   7  15   5       31.35       42.65     10.50 o 
   8  15   5      127.06      105.35     12.04 o 
   9  15   5      265.73      274.33     15.72 o 
  10  15   5       81.76      106.28     14.23 o 
  11  15   5       22.52       20.89     13.16 o 
  12  15   5        7.11        2.84     13.42 o 
 -12  16   5        0.70      -13.07     13.07 o 
 -11  16   5      914.45      956.17     24.85 o 
 -10  16   5      138.41      166.59     14.13 o 
  -9  16   5      536.20      522.27     15.63 o 
  -8  16   5      318.47      359.74     12.93 o 
  -7  16   5      186.46      185.61     10.54 o 
  -6  16   5       81.99       54.99      8.81 o 
  -5  16   5       35.88       28.62      8.11 o 
  -4  16   5       76.35       59.77      8.21 o 
  -3  16   5      358.44      367.28     11.42 o 
  -2  16   5      796.03      806.50     15.51 o 
  -1  16   5        0.44       -6.92      6.92 o 
   0  16   5      239.62      255.47     12.12 o 
   1  16   5      138.30      141.18      8.26 o 
   2  16   5     6843.27     6770.11     99.81 o 
   3  16   5     1611.85     1601.87     22.74 o 
   4  16   5       70.43       70.48      7.57 o 
   5  16   5     1490.46     1475.95     23.90 o 
   6  16   5       26.71       23.96      8.34 o 
   7  16   5       81.72       88.27     13.06 o 
   8  16   5      233.62      253.83     14.98 o 
   9  16   5     1346.65     1271.58     29.51 o 
  10  16   5      311.04      367.48     19.00 o 
  11  16   5      460.51      449.67     31.48 o 
  12  16   5       78.72       90.88     15.99 o 
 -11  17   5       22.77       -0.74     12.66 o 
 -10  17   5       43.50       54.01     12.99 o 
  -9  17   5      485.47      489.84     17.69 o 
  -8  17   5        5.62       14.63      9.28 o 
  -7  17   5      909.60      871.28     22.38 o 
  -6  17   5      182.61      178.44     10.24 o 
  -5  17   5      757.99      771.62     16.47 o 
  -4  17   5      674.15      652.73     14.78 o 
  -3  17   5     1416.20     1363.07     21.36 o 
  -2  17   5     3378.82     3056.89     39.85 o 
  -1  17   5      873.44      886.69     17.71 o 
   0  17   5     1413.87     1268.88     21.37 o 
   1  17   5      304.71      315.82     11.10 o 
   2  17   5        2.99       23.01      7.46 o 
   3  17   5      541.56      538.93     13.24 o 
   4  17   5       46.67       47.86      9.09 o 
   5  17   5      144.00      134.29     13.28 o 
   6  17   5      191.00      220.78     12.57 o 
   7  17   5      691.92      670.51     20.85 o 
   8  17   5      116.27      109.78     13.77 o 
   9  17   5       83.82       80.90     13.78 o 
  10  17   5      330.95      342.91     18.64 o 
  11  17   5      195.68      195.07     17.10 o 
 -11  18   5      149.41      120.64     15.35 o 
 -10  18   5      216.93      234.88     15.66 o 
  -9  18   5      934.30      980.45     22.10 o 
  -8  18   5     1319.58     1326.00     35.15 o 
  -7  18   5     1134.33     1093.47     21.86 o 
  -6  18   5       17.79       -0.09      8.70 o 
  -5  18   5      984.82      893.07     17.77 o 
  -4  18   5      903.72      839.59     20.28 o 
  -3  18   5       22.34       16.56      8.50 o 
  -2  18   5      553.89      544.13     14.71 o 
  -1  18   5       42.61       40.24      8.20 o 
   0  18   5      285.54      330.84     11.67 o 
   1  18   5      239.10      234.43     10.69 o 
   2  18   5     1501.30     1438.83     26.77 o 
   3  18   5      920.33      945.22     18.77 o 
   4  18   5       27.29       26.34      9.28 o 
   5  18   5     1485.47     1434.55     26.27 o 
   6  18   5        9.45       -2.64      8.55 o 
   7  18   5     2678.63     2602.20     45.12 o 
   8  18   5      555.38      542.70     20.26 o 
   9  18   5      300.39      331.86     17.97 o 
  10  18   5       49.72       33.87     14.00 o 
  11  18   5      182.56      182.40     17.30 o 
 -10  19   5        2.61      -13.51     13.51 o 
  -9  19   5      216.17      215.66     13.01 o 
  -8  19   5       79.51       63.02     10.66 o 
  -7  19   5      969.48      995.40     21.90 o 
  -6  19   5        6.61        5.73      9.56 o 
  -5  19   5      974.32      966.22     20.20 o 
  -4  19   5      326.02      354.87     13.47 o 
  -3  19   5      544.51      558.89     15.57 o 
  -2  19   5      990.41      891.52     18.83 o 
  -1  19   5     1220.07     1158.18     21.18 o 
   0  19   5     1824.97     1744.57     27.05 o 
   1  19   5      286.34      271.79     11.50 o 
   2  19   5       37.83       34.30      8.49 o 
   3  19   5      677.16      675.73     20.72 o 
   4  19   5        3.14       -8.91      8.91 o 
   5  19   5      624.04      670.89     18.54 o 
   6  19   5      132.09      123.53     11.91 o 
   7  19   5      110.55      109.19     16.96 o 
   8  19   5     1146.80     1197.08     36.71 o 
   9  19   5      118.40      119.33     14.95 o 
  10  19   5      267.10      306.48     18.99 o 
 -10  20   5       30.46       35.66     13.94 o 
  -9  20   5       70.04       36.11     11.12 o 
  -8  20   5       82.86       68.30     11.24 o 
  -7  20   5      969.30     1012.79     20.73 o 
  -6  20   5      254.80      262.82     14.67 o 
  -5  20   5      162.82      149.43     13.69 o 
  -4  20   5       25.13       30.21      9.76 o 
  -3  20   5      105.96      119.90     10.74 o 
  -2  20   5        0.12        2.56      8.89 o 
  -1  20   5      203.08      206.63     11.30 o 
   0  20   5      226.44      216.52     11.58 o 
   1  20   5        2.91       -3.49      9.00 o 
   2  20   5      304.73      295.02     13.35 o 
   3  20   5      210.52      229.08     13.76 o 
   4  20   5        4.41       -9.55      9.55 o 
   5  20   5      598.71      583.00     18.17 o 
   6  20   5      109.18      115.19     12.15 o 
   7  20   5      775.98      761.64     30.43 o 
   8  20   5      295.47      334.86     20.83 o 
   9  20   5      533.25      553.07     36.26 o 
  10  20   5       12.70       -2.12     16.09 o 
  -9  21   5        2.34      -12.72     12.72 o 
  -8  21   5      131.41      141.55     13.15 o 
  -7  21   5      861.16      887.27     21.54 o 
  -6  21   5      516.41      552.22     19.05 o 
  -5  21   5     1160.35     1118.42     29.67 o 
  -4  21   5      608.98      614.95     17.76 o 
  -3  21   5      124.80      147.26     11.79 o 
  -2  21   5      138.31      132.53     11.00 o 
  -1  21   5      456.27      452.68     18.39 o 
   0  21   5      183.98      170.49     11.41 o 
   1  21   5     1196.98     1162.50     35.53 o 
   2  21   5       31.68       14.24     10.94 o 
   3  21   5      208.34      189.34     13.35 o 
   4  21   5       12.95       13.19     10.70 o 
   5  21   5       18.83       17.52     10.81 o 
   6  21   5       48.79       63.74     12.07 o 
   7  21   5       89.53      103.38     18.31 o 
   8  21   5       61.84       47.67     15.83 o 
   9  21   5       34.33       -0.42     15.95 o 
  -8  22   5      354.21      332.32     16.02 o 
  -7  22   5       67.87       58.02     12.33 o 
  -6  22   5      494.44      452.60     18.14 o 
  -5  22   5       60.43       74.76     11.60 o 
  -4  22   5        7.63       10.20     10.76 o 
  -3  22   5       32.92       30.09     10.69 o 
  -2  22   5      324.74      332.83     14.14 o 
  -1  22   5        1.51       13.49      9.87 o 
   0  22   5       41.20       39.16     10.24 o 
   1  22   5      553.19      583.16     19.76 o 
   2  22   5       94.41       89.76     13.13 o 
   3  22   5      472.66      513.87     19.04 o 
   4  22   5      385.44      430.45     18.19 o 
   5  22   5      114.83      126.06     12.89 o 
   6  22   5      502.93      589.87     21.82 o 
   7  22   5      258.72      244.61     22.82 o 
   8  22   5      172.54      206.38     19.16 o 
  -8  23   5        0.74        1.31     14.13 o 
  -7  23   5      184.53      197.16     18.02 o 
  -6  23   5      217.61      213.06     15.98 o 
  -5  23   5     1798.19     1797.09     31.05 o 
  -4  23   5      133.86      148.58     12.76 o 
  -3  23   5      619.47      646.06     18.83 o 
  -2  23   5      431.86      417.67     21.21 o 
  -1  23   5      827.47      858.19     30.75 o 
   0  23   5      394.84      410.43     17.84 o 
   1  23   5      407.18      483.93     20.14 o 
   2  23   5       41.58       48.69     12.47 o 
   3  23   5      141.27      145.67     14.38 o 
   4  23   5      215.96      189.57     15.24 o 
   5  23   5        4.21       18.39     12.35 o 
   6  23   5      134.19      131.25     13.93 o 
   7  23   5        4.12       15.32     17.76 o 
  -7  24   5      186.72      131.71     39.18 o 
  -6  24   5       28.09       44.64     13.93 o 
  -5  24   5       26.94       56.15     12.57 o 
  -4  24   5      134.62      157.59     13.76 o 
  -3  24   5       11.40        6.13     10.88 o 
  -2  24   5      155.58      147.96     13.01 o 
  -1  24   5       15.93       66.32     11.57 o 
   0  24   5       40.12       62.11     13.25 o 
   1  24   5      516.97      580.33     21.44 o 
   2  24   5      145.40      151.75     21.90 o 
   3  24   5      423.76      432.13     30.32 o 
   4  24   5      277.90      353.14     19.57 o 
   5  24   5      257.90      253.66     17.04 o 
   6  24   5      159.46      184.19     18.25 o 
  -5  25   5      163.73      197.61     14.89 o 
  -4  25   5      406.55      444.67     17.51 o 
  -3  25   5      323.12      329.12     16.08 o 
  -2  25   5       17.12       26.41     11.94 o 
  -1  25   5     2409.76     2523.06     45.59 o 
   0  25   5       58.70       39.80     13.47 o 
   1  25   5     2028.97     2294.57     50.38 o 
   2  25   5      490.43      503.58     20.78 o 
   3  25   5      327.69      402.38     19.65 o 
   4  25   5      144.05      129.78     15.12 o 
   5  25   5       31.65       25.46     13.70 o 
  -4  26   5      352.47      385.86     23.00 o 
  -3  26   5       43.49       25.12     12.70 o 
  -2  26   5        0.32        6.33     12.75 o 
  -1  26   5       39.80       60.40     16.27 o 
   0  26   5       28.60       66.80     15.08 o 
   1  26   5      659.69      811.43     30.88 o 
   2  26   5        9.63       -4.88     13.26 o 
   3  26   5       93.17       66.18     15.16 o 
 -14   0   6      133.65       76.34     20.70 o 
 -12   0   6     2114.08     1942.12     49.63 o 
 -10   0   6      470.50      415.21     24.14 o 
  -8   0   6     3566.94     3441.36     50.35 o 
  -4   0   6    10783.39    11667.76    150.17 o 
  -2   0   6      916.23     1109.37     17.24 o 
   0   0   6    11105.28    11970.56    172.36 o 
   2   0   6     2056.20     2023.92     30.93 o 
   4   0   6     1080.80      919.64     15.18 o 
   6   0   6     1462.82     1620.59     28.75 o 
   8   0   6     1174.33     1051.21     31.82 o 
  10   0   6      303.63      344.64     18.85 o 
  12   0   6      541.66      629.14     41.77 o 
  14   0   6      536.76      553.12     38.82 o 
 -15   1   6        1.37       -8.96     14.91 o 
 -14   1   6      183.35      132.65     14.71 o 
 -13   1   6        3.96       31.81     12.59 o 
 -12   1   6     1387.30     1437.41     28.58 o 
 -11   1   6       36.24        6.53     10.48 o 
 -10   1   6      979.69      960.21     17.71 o 
  -9   1   6        7.49       -2.66      5.93 o 
  -8   1   6      412.43      418.98      9.75 o 
  -7   1   6      239.51      268.08      7.22 o 
  -6   1   6      322.57      269.05      6.97 o 
  -5   1   6       79.30      104.29      4.54 o 
  -4   1   6        1.68       -3.99      4.17 o 
  -3   1   6      693.22      680.87      8.95 o 
  -2   1   6     2954.92     3166.09     31.62 o 
  -1   1   6      732.74      866.91     10.50 o 
   0   1   6    48303.59    54179.92    509.89 o 
   1   1   6     1624.31     1783.83     18.69 o 
   2   1   6      226.41      250.03      5.15 o 
   3   1   6     3133.16     3507.90     37.05 o 
   4   1   6     3987.70     4118.72     38.76 o 
   5   1   6       99.59      109.94      4.56 o 
   6   1   6      682.97      579.31     10.32 o 
   7   1   6       12.50       27.45      4.86 o 
   8   1   6     1475.39     1352.24     27.28 o 
   9   1   6      743.39      761.02     17.66 o 
  10   1   6     1041.03     1015.57     22.77 o 
  11   1   6       80.00       95.99     10.83 o 
  12   1   6     1516.40     1584.90     29.80 o 
  13   1   6       23.04       26.85     11.81 o 
  14   1   6     1223.53     1275.74     35.14 o 
 -15   2   6        5.83      -11.74     15.97 o 
 -14   2   6      135.62      156.59     16.71 o 
 -13   2   6      492.83      563.51     19.46 o 
 -12   2   6      259.85      279.54     14.91 o 
 -11   2   6      165.27      128.46     10.84 o 
 -10   2   6      592.69      597.14     16.65 o 
  -9   2   6     1425.02     1280.45     18.73 o 
  -8   2   6      964.18      963.16     14.29 o 
  -7   2   6       15.41       21.02      4.87 o 
  -6   2   6     3090.68     3025.53     30.77 o 
  -5   2   6        7.36       -3.53      3.53 o 
  -4   2   6     2659.17     2574.31     25.84 o 
  -3   2   6      647.76      658.23     10.39 o 
  -2   2   6     6842.74     7042.44     64.52 o 
  -1   2   6     5214.73     5788.21     56.47 o 
   0   2   6     4730.60     4862.28     47.67 o 
   1   2   6      922.56      942.77     11.03 o 
   2   2   6     5199.50     5116.13     49.96 o 
   3   2   6     1397.86     1566.54     17.27 o 
   4   2   6      338.33      207.77      5.56 o 
   5   2   6      110.63      111.19      5.70 o 
   6   2   6     3535.91     3831.32     42.30 o 
   7   2   6      127.86      110.63      6.86 o 
   8   2   6        2.17        0.37      6.23 o 
   9   2   6      126.80      145.14      9.84 o 
  10   2   6        0.58       -8.60      8.60 o 
  11   2   6        1.42       48.39     10.22 o 
  12   2   6      655.53      675.36     19.61 o 
  13   2   6      417.18      438.78     17.50 o 
  14   2   6      225.68      302.37     16.75 o 
 -15   3   6       21.94        8.86     22.35 o 
 -14   3   6      964.20     1040.49     28.79 o 
 -13   3   6       18.57       -2.84     17.98 o 
 -12   3   6     1422.57     1384.92     27.91 o 
 -11   3   6       11.04        1.27      9.41 o 
 -10   3   6     1632.97     1732.87     23.46 o 
  -9   3   6     1667.12     1576.62     21.35 o 
  -8   3   6     1487.89     1406.14     19.38 o 
  -7   3   6       84.27       68.18      5.30 o 
  -6   3   6     1795.34     1905.44     21.06 o 
  -5   3   6     2437.18     2811.51     28.37 o 
  -4   3   6      222.66      221.19      5.52 o 
  -3   3   6        2.27       -2.17      2.93 o 
  -2   3   6       26.73       32.65      2.79 o 
  -1   3   6     3225.87     3462.72     34.87 o 
   0   3   6     3633.90     3791.72     40.00 o 
   1   3   6      310.44      299.31      5.54 o 
   2   3   6     2575.57     2583.20     26.51 o 
   3   3   6        1.42        6.25      2.98 o 
   4   3   6     1624.26     1487.16     16.99 o 
   5   3   6     1730.70     2032.81     20.86 o 
   6   3   6     7695.86     8080.50     90.10 o 
   7   3   6        1.13       -4.17      5.45 o 
   8   3   6     5204.13     5084.84     83.73 o 
   9   3   6      444.30      482.07     14.46 o 
  10   3   6      946.40      945.90     20.41 o 
  11   3   6       25.10       21.20      9.64 o 
  12   3   6      597.90      601.59     18.92 o 
  13   3   6        0.12        1.80     12.47 o 
  14   3   6     1728.91     1835.50     38.20 o 
 -15   4   6       52.66       33.66     25.51 o 
 -14   4   6        7.93       -3.94     14.23 o 
 -13   4   6      245.68      295.33     17.79 o 
 -12   4   6      562.70      596.17     19.00 o 
 -11   4   6       19.70       -2.84      9.51 o 
 -10   4   6      969.41     1025.12     18.42 o 
  -9   4   6       13.83       12.14      6.86 o 
  -8   4   6     2774.20     2646.58     30.63 o 
  -7   4   6        7.96       -3.07      5.14 o 
  -6   4   6      987.77      876.14     12.21 o 
  -5   4   6      471.49      567.33     10.27 o 
  -4   4   6     1624.32     1442.69     17.06 o 
  -3   4   6      816.85      964.42     11.56 o 
  -2   4   6      931.41      757.89      9.47 o 
  -1   4   6       42.02       45.27      4.56 o 
   0   4   6     7669.03     8043.23     77.77 o 
   1   4   6     2931.40     3421.08     32.44 o 
   2   4   6     5863.98     6111.25     59.56 o 
   3   4   6      447.60      509.47      8.24 o 
   4   4   6     7863.76     8292.10     80.41 o 
   5   4   6        4.21        0.34      3.77 o 
   6   4   6     1483.76     1537.76     21.82 o 
   7   4   6       59.43       61.34      6.91 o 
   8   4   6      663.60      631.99     16.16 o 
   9   4   6       16.57       18.99      7.71 o 
  10   4   6        0.62       -6.26      8.87 o 
  11   4   6       60.20       58.59     11.65 o 
  12   4   6        1.39       -2.69     11.60 o 
  13   4   6      305.56      313.64     17.34 o 
  14   4   6      467.56      509.21     23.75 o 
 -14   5   6       47.37       46.88     14.78 o 
 -13   5   6       72.33       88.31     22.30 o 
 -12   5   6     1069.32     1107.04     24.92 o 
 -11   5   6      103.91       85.11     11.14 o 
 -10   5   6      235.60      228.03     10.37 o 
  -9   5   6      310.26      288.66      9.69 o 
  -8   5   6      242.03      220.00      8.34 o 
  -7   5   6      156.62      171.46      7.70 o 
  -6   5   6      254.13      216.43      9.06 o 
  -5   5   6       30.56       18.66      3.55 o 
  -4   5   6     2868.37     3158.14     33.10 o 
  -3   5   6      205.84      239.68      6.16 o 
  -2   5   6      157.42      175.99      4.49 o 
  -1   5   6     1688.73     1833.93     19.83 o 
   0   5   6     2166.45     2340.70     23.11 o 
   1   5   6     1297.62     1412.15     15.07 o 
   2   5   6      387.68      371.86      7.22 o 
   3   5   6      301.75      379.66      8.22 o 
   4   5   6      862.08      763.73     11.62 o 
   5   5   6       30.31       54.04      3.97 o 
   6   5   6     2912.56     2843.83     35.58 o 
   7   5   6        0.12        1.16      5.59 o 
   8   5   6     4435.91     4391.85     53.41 o 
   9   5   6      213.70      234.50     10.03 o 
  10   5   6        8.13       -7.76      8.25 o 
  11   5   6      311.57      273.04     13.53 o 
  12   5   6     1711.29     1729.57     34.92 o 
  13   5   6      153.54      162.90     26.71 o 
  14   5   6      605.11      647.43     26.43 o 
 -14   6   6        4.51       12.17     14.24 o 
 -13   6   6       47.90       40.22     12.58 o 
 -12   6   6        1.34      -10.86     10.86 o 
 -11   6   6       23.01       57.94     11.03 o 
 -10   6   6     1477.03     1455.78     24.25 o 
  -9   6   6        6.66       13.03      8.02 o 
  -8   6   6     3349.24     3059.53     34.73 o 
  -7   6   6      144.67      126.06      6.83 o 
  -6   6   6      795.55      647.34     11.49 o 
  -5   6   6      984.80     1081.19     14.63 o 
  -4   6   6       19.47       28.61      4.18 o 
  -3   6   6     1793.43     1970.06     21.90 o 
  -2   6   6     1057.86      810.43     11.00 o 
  -1   6   6      406.76      438.73      8.06 o 
   0   6   6     6357.89     6563.45     60.62 o 
   1   6   6     2021.65     2234.33     22.50 o 
   2   6   6     1738.54     1635.45     17.31 o 
   3   6   6       25.59       25.65      3.31 o 
   4   6   6     4400.82     4715.25     44.72 o 
   5   6   6        7.44        4.04      3.25 o 
   6   6   6     1491.52     1565.92     22.52 o 
   7   6   6     1049.14      981.69     26.59 o 
   8   6   6        1.43        3.66      6.50 o 
   9   6   6      247.06      213.96     10.41 o 
  10   6   6      170.04      150.85      9.69 o 
  11   6   6       22.38       16.78     10.06 o 
  12   6   6      872.56      874.90     27.16 o 
  13   6   6       49.26       68.49     15.49 o 
  14   6   6        5.50       18.70     15.38 o 
 -14   7   6       33.48       19.23     14.30 o 
 -13   7   6      114.51      106.22     13.54 o 
 -12   7   6       13.99        5.76     12.57 o 
 -11   7   6      510.22      443.67     16.14 o 
 -10   7   6      177.31      187.83     10.70 o 
  -9   7   6       92.95      107.66     10.00 o 
  -8   7   6      667.39      649.56     13.28 o 
  -7   7   6       14.65       31.44      6.00 o 
  -6   7   6      187.14      163.25      6.72 o 
  -5   7   6       66.59       74.92      5.56 o 
  -4   7   6     2834.77     3105.27     33.06 o 
  -3   7   6      701.49      781.73     11.36 o 
  -2   7   6     2442.60     2638.89     26.35 o 
  -1   7   6        9.50        6.91      3.16 o 
   0   7   6     1151.92     1433.53     16.54 o 
   1   7   6       40.80       71.86      4.32 o 
   2   7   6     1365.05     1240.01     14.11 o 
   3   7   6       68.41       96.71      4.53 o 
   4   7   6     1727.49     1428.93     16.97 o 
   5   7   6     2799.79     3013.52     32.27 o 
   6   7   6      806.35      745.93     14.27 o 
   7   7   6      991.14     1034.37     17.83 o 
   8   7   6     1440.15     1526.40     23.70 o 
   9   7   6      137.57      126.18     10.20 o 
  10   7   6      439.58      425.99     14.85 o 
  11   7   6       13.73       -2.60     13.95 o 
  12   7   6      525.89      557.82     23.42 o 
  13   7   6       14.19        1.04     14.14 o 
  14   7   6      736.22      726.95     27.82 o 
 -14   8   6        2.59       -6.68     13.28 o 
 -13   8   6       84.19       65.05     13.24 o 
 -12   8   6      842.91      809.41     21.88 o 
 -11   8   6      137.76      137.59     12.17 o 
 -10   8   6       23.69       14.91      8.83 o 
  -9   8   6      378.35      379.98     15.17 o 
  -8   8   6      864.82      855.49     16.08 o 
  -7   8   6        8.91        4.93      6.41 o 
  -6   8   6     1632.20     1449.79     19.05 o 
  -5   8   6        1.53       -4.53      4.53 o 
  -4   8   6     5067.50     4752.11     48.48 o 
  -3   8   6      855.96      880.52     13.36 o 
  -2   8   6     5015.62     4676.30     47.10 o 
  -1   8   6     3417.38     3803.10     36.73 o 
   0   8   6     2335.29     2195.59     22.59 o 
   1   8   6     3322.95     3928.73     37.88 o 
   2   8   6     2599.67     2539.84     27.59 o 
   3   8   6      540.69      589.73      9.45 o 
   4   8   6     1866.18     1907.37     20.50 o 
   5   8   6     1891.24     2055.84     23.65 o 
   6   8   6     2267.32     2307.43     28.20 o 
   7   8   6       80.94       85.75      7.44 o 
   8   8   6        0.14       -4.48      6.68 o 
   9   8   6      247.26      218.88     10.99 o 
  10   8   6       89.19      104.33     10.41 o 
  11   8   6      277.55      300.63     25.76 o 
  12   8   6       51.54       42.46     14.56 o 
  13   8   6        0.04        4.91     14.80 o 
  14   8   6      271.03      273.23     20.95 o 
 -14   9   6      157.42      171.47     16.11 o 
 -13   9   6       56.62       35.71     13.22 o 
 -12   9   6      891.63      943.97     23.79 o 
 -11   9   6       69.27       44.89     11.73 o 
 -10   9   6      281.26      272.71     12.30 o 
  -9   9   6     1425.67     1260.48     22.48 o 
  -8   9   6      163.88      185.34      9.10 o 
  -7   9   6      553.31      524.69     12.86 o 
  -6   9   6      812.49      766.03     14.29 o 
  -5   9   6      237.11      251.62      8.18 o 
  -4   9   6      275.52      293.49      7.67 o 
  -3   9   6      315.26      349.98      9.85 o 
  -2   9   6        3.41       -2.26      3.22 o 
  -1   9   6     1114.54     1189.24     14.08 o 
   0   9   6      792.13     1030.14     13.75 o 
   1   9   6      216.86      239.40      6.37 o 
   2   9   6      584.74      523.36      9.10 o 
   3   9   6      671.01      691.34     11.38 o 
   4   9   6     2594.78     2529.70     26.24 o 
   5   9   6      489.85      455.71      9.73 o 
   6   9   6     2683.29     2659.04     31.88 o 
   7   9   6      982.88      986.92     17.81 o 
   8   9   6     2220.89     2080.98     32.18 o 
   9   9   6        5.74        0.66      8.68 o 
  10   9   6     3385.30     3264.60     52.00 o 
  11   9   6      584.89      568.82     22.73 o 
  12   9   6      625.78      579.01     24.02 o 
  13   9   6       67.59       58.36     16.82 o 
  14   9   6       14.94       21.90     18.08 o 
 -14  10   6     1342.78     1497.56     35.31 o 
 -13  10   6       79.31       71.93     13.70 o 
 -12  10   6      543.71      555.29     20.21 o 
 -11  10   6        0.33      -10.68     10.68 o 
 -10  10   6       85.72       80.01     10.13 o 
  -9  10   6       21.40       19.51      8.07 o 
  -8  10   6        6.29       -5.33      7.27 o 
  -7  10   6      247.80      253.74      9.68 o 
  -6  10   6     3916.15     3869.32     79.92 o 
  -5  10   6       89.51       82.46      6.89 o 
  -4  10   6     7405.63     7438.19     84.00 o 
  -3  10   6      804.33      735.51     11.66 o 
  -2  10   6     5661.07     5791.75     61.57 o 
  -1  10   6       97.58      101.59      4.57 o 
   0  10   6     2301.27     2148.76     22.65 o 
   1  10   6      335.53      325.28      7.28 o 
   2  10   6     1712.46     1553.57     17.60 o 
   3  10   6      470.76      467.24      9.68 o 
   4  10   6     5163.99     5192.41     49.93 o 
   5  10   6      116.65      121.81      6.60 o 
   6  10   6     1170.96     1110.40     19.31 o 
   7  10   6      187.91      178.28      9.64 o 
   8  10   6       17.19       -1.50      7.72 o 
   9  10   6       15.07       16.94     10.07 o 
  10  10   6        4.57       13.53     10.68 o 
  11  10   6       69.81       86.04     12.60 o 
  12  10   6        7.32        6.37     13.46 o 
  13  10   6      124.11      136.20     17.90 o 
 -13  11   6       11.39       41.92     13.24 o 
 -12  11   6       77.03      129.62     13.99 o 
 -11  11   6      363.26      320.85     15.62 o 
 -10  11   6      155.86      178.42     11.87 o 
  -9  11   6       39.02       25.73      8.63 o 
  -8  11   6     1143.20     1119.86     19.20 o 
  -7  11   6       12.96        2.54      7.02 o 
  -6  11   6      306.60      288.22     12.30 o 
  -5  11   6       83.41       65.42      6.88 o 
  -4  11   6      373.24      311.66     10.18 o 
  -3  11   6      519.83      505.39     11.11 o 
  -2  11   6      207.43      226.05      6.82 o 
  -1  11   6      121.17      120.93      4.97 o 
   0  11   6     1410.59     1429.07     16.65 o 
   1  11   6       20.64       21.13      4.12 o 
   2  11   6       94.21       81.27      5.07 o 
   3  11   6       21.47       21.67      4.57 o 
   4  11   6      639.18      592.08     10.94 o 
   5  11   6     1028.13      972.35     15.74 o 
   6  11   6     1292.31     1259.59     18.76 o 
   7  11   6      429.59      401.74     13.16 o 
   8  11   6     1210.53     1129.90     22.16 o 
   9  11   6       70.27       71.03     11.15 o 
  10  11   6     3044.49     2885.44     48.00 o 
  11  11   6      186.49      206.88     22.82 o 
  12  11   6      771.41      750.78     28.50 o 
  13  11   6      202.63      213.90     19.44 o 
 -13  12   6      411.16      435.08     19.42 o 
 -12  12   6      353.36      330.32     16.65 o 
 -11  12   6      170.50      164.49     15.37 o 
 -10  12   6      346.89      388.82     16.07 o 
  -9  12   6      118.05      105.36      9.46 o 
  -8  12   6      918.11      890.39     17.53 o 
  -7  12   6      244.90      189.56      9.45 o 
  -6  12   6      123.33      126.49      8.40 o 
  -5  12   6     5380.54     4934.85     54.99 o 
  -4  12   6     7067.87     6954.79     79.50 o 
  -3  12   6     6078.81     6004.65     64.63 o 
  -2  12   6     8158.51     8235.07     86.19 o 
  -1  12   6      398.27      411.24      8.46 o 
   0  12   6      999.21      862.48     12.84 o 
   1  12   6       66.72       66.66      4.71 o 
   2  12   6     1990.93     1928.09     21.43 o 
   3  12   6       79.43       67.76      5.79 o 
   4  12   6     1792.32     1839.30     24.02 o 
   5  12   6        6.85       15.34      5.99 o 
   6  12   6     1102.07     1149.52     18.02 o 
   7  12   6      248.92      258.00     15.07 o 
   8  12   6        4.17       -9.25      9.25 o 
   9  12   6      532.41      550.35     20.25 o 
  10  12   6       32.47       45.43     12.37 o 
  11  12   6        0.03        9.51     11.97 o 
  12  12   6        4.87       25.59     15.03 o 
  13  12   6       91.00      127.50     17.96 o 
 -13  13   6      828.32      864.35     24.61 o 
 -12  13   6      333.26      335.00     24.92 o 
 -11  13   6      218.68      228.91     14.96 o 
 -10  13   6      468.79      475.40     22.72 o 
  -9  13   6       44.21       16.29      8.99 o 
  -8  13   6      667.94      710.47     15.88 o 
  -7  13   6      778.94      717.58     15.45 o 
  -6  13   6        5.16       -1.26      7.01 o 
  -5  13   6      312.79      313.39     10.29 o 
  -4  13   6      202.09      191.50      8.57 o 
  -3  13   6      281.39      266.07      9.25 o 
  -2  13   6      504.54      564.17     12.25 o 
  -1  13   6       72.72       62.87      6.37 o 
   0  13   6      188.02      171.22      6.39 o 
   1  13   6      150.21      148.45      5.91 o 
   2  13   6       91.47       68.13      5.24 o 
   3  13   6      935.10     1001.70     15.70 o 
   4  13   6     2903.66     2889.17     39.38 o 
   5  13   6      879.79      919.80     16.05 o 
   6  13   6      707.64      747.50     15.65 o 
   7  13   6        0.69       -1.66      8.01 o 
   8  13   6      233.79      225.81     13.28 o 
   9  13   6      622.64      649.07     29.92 o 
  10  13   6     2320.38     2261.33     41.38 o 
  11  13   6       12.66       33.82     12.90 o 
  12  13   6      159.50      177.26     18.20 o 
 -12  14   6       77.06       73.88     13.80 o 
 -11  14   6      100.74       77.93     13.00 o 
 -10  14   6      313.35      307.73     15.44 o 
  -9  14   6        3.65       14.02      9.69 o 
  -8  14   6      429.91      411.63     13.13 o 
  -7  14   6     1368.76     1264.07     21.00 o 
  -6  14   6     1974.39     1924.14     38.55 o 
  -5  14   6     5320.72     5004.14     68.75 o 
  -4  14   6     2618.68     2350.52     42.10 o 
  -3  14   6     5222.64     5209.53     87.62 o 
  -2  14   6     4051.36     3684.29     61.61 o 
  -1  14   6      308.13      283.48      9.00 o 
   0  14   6     4132.21     3962.27     41.98 o 
   1  14   6       26.86       11.05      5.34 o 
   2  14   6     3630.97     3584.18     49.16 o 
   3  14   6        3.17       -6.11      6.11 o 
   4  14   6      114.21      123.25      7.74 o 
   5  14   6        1.70       -3.11      6.48 o 
   6  14   6      225.91      234.64     10.14 o 
   7  14   6        4.63       -5.28      9.24 o 
   8  14   6      269.52      238.50     14.21 o 
   9  14   6      195.81      188.99     14.06 o 
  10  14   6        0.12       -5.48     11.34 o 
  11  14   6        4.31       29.36     12.70 o 
  12  14   6      468.29      452.72     23.48 o 
 -12  15   6      235.39      237.72     16.52 o 
 -11  15   6       38.84       40.00     13.17 o 
 -10  15   6     1167.54     1171.18     46.20 o 
  -9  15   6      125.49      113.33     11.35 o 
  -8  15   6     1396.54     1269.92     23.56 o 
  -7  15   6      355.52      284.93     12.48 o 
  -6  15   6       12.44       19.04      8.64 o 
  -5  15   6     1274.05     1151.56     25.15 o 
  -4  15   6      506.32      489.35     13.93 o 
  -3  15   6       26.77       43.94      7.26 o 
  -2  15   6       38.15       57.59      7.24 o 
  -1  15   6        1.26       -5.29      5.96 o 
   0  15   6     1030.05      951.73     17.27 o 
   1  15   6     1367.04     1373.54     20.02 o 
   2  15   6     1233.71     1177.77     17.20 o 
   3  15   6      183.30      172.16      8.27 o 
   4  15   6     1143.20     1077.47     17.76 o 
   5  15   6       71.63       70.43      7.62 o 
   6  15   6     1952.69     2010.14     35.92 o 
   7  15   6      976.55     1005.86     27.79 o 
   8  15   6     2810.36     2720.96     45.99 o 
   9  15   6      198.34      190.12     14.56 o 
  10  15   6     1245.73     1208.89     29.15 o 
  11  15   6      152.05      151.53     16.01 o 
  12  15   6       34.06       58.58     16.63 o 
 -12  16   6      308.33      303.19     19.81 o 
 -11  16   6      223.71      223.61     15.97 o 
 -10  16   6      455.03      494.15     21.50 o 
  -9  16   6      214.41      255.06     12.35 o 
  -8  16   6     2841.26     2759.38     38.11 o 
  -7  16   6      527.05      490.39     14.07 o 
  -6  16   6      356.57      356.89     12.28 o 
  -5  16   6     2866.65     2841.21     38.91 o 
  -4  16   6      836.62      751.29     15.96 o 
  -3  16   6       70.98       62.62      8.01 o 
  -2  16   6     2795.28     2560.13     32.79 o 
  -1  16   6      366.75      354.99     14.14 o 
   0  16   6     1418.44     1333.57     23.37 o 
   1  16   6      398.18      385.04     10.99 o 
   2  16   6     1068.74     1039.68     17.31 o 
   3  16   6      431.79      410.51     11.73 o 
   4  16   6      591.60      574.23     13.49 o 
   5  16   6     1288.44     1268.68     20.52 o 
   6  16   6       82.12       91.43     10.59 o 
   7  16   6      224.00      195.47     13.49 o 
   8  16   6       45.55       38.49     11.50 o 
   9  16   6        0.10        0.78     11.76 o 
  10  16   6       11.63       -8.06     12.36 o 
  11  16   6      102.33      102.52     14.91 o 
 -11  17   6      330.01      387.71     18.62 o 
 -10  17   6      418.39      414.66     18.07 o 
  -9  17   6        5.72       -0.03      9.81 o 
  -8  17   6      738.75      783.48     19.48 o 
  -7  17   6       26.95       12.80      9.06 o 
  -6  17   6      554.08      492.31     14.40 o 
  -5  17   6       46.89       42.30      9.38 o 
  -4  17   6      267.18      218.68     10.26 o 
  -3  17   6     2368.88     2207.26     36.92 o 
  -2  17   6      154.00      153.27      9.78 o 
  -1  17   6      884.34      809.09     16.78 o 
   0  17   6       87.86       93.45      8.64 o 
   1  17   6        0.33       -7.07      7.07 o 
   2  17   6      148.80      159.83      8.82 o 
   3  17   6      908.64      875.48     17.71 o 
   4  17   6     2952.54     3033.41     43.22 o 
   5  17   6      127.92       95.85      9.42 o 
   6  17   6     2292.99     2296.57     33.29 o 
   7  17   6      164.92      150.69     13.13 o 
   8  17   6      873.38      857.28     23.95 o 
   9  17   6       17.17       32.04     12.77 o 
  10  17   6      294.32      307.99     19.80 o 
  11  17   6        8.67        0.57     13.52 o 
 -11  18   6      124.75      155.61     16.97 o 
 -10  18   6      416.45      407.60     18.54 o 
  -9  18   6       99.79      108.13     11.54 o 
  -8  18   6      913.41      939.73     20.60 o 
  -7  18   6       62.24       54.60      9.62 o 
  -6  18   6      722.91      691.61     16.80 o 
  -5  18   6      312.06      292.07     11.85 o 
  -4  18   6      697.09      722.42     16.24 o 
  -3  18   6      101.10      129.07      9.92 o 
  -2  18   6      683.22      701.05     16.79 o 
  -1  18   6      425.38      437.19     13.52 o 
   0  18   6      342.54      375.90     12.55 o 
   1  18   6      201.00      227.21     10.50 o 
   2  18   6       64.34       59.00     11.78 o 
   3  18   6      340.76      322.68     12.14 o 
   4  18   6      853.14      860.40     19.96 o 
   5  18   6       26.37       26.65      9.95 o 
   6  18   6      391.90      403.91     14.05 o 
   7  18   6      160.01      179.88     21.91 o 
   8  18   6       22.44       16.05     12.38 o 
   9  18   6       60.62       61.71     13.68 o 
  10  18   6      110.45       82.96     16.48 o 
 -10  19   6      133.51      142.35     16.94 o 
  -9  19   6       27.12       13.22     10.63 o 
  -8  19   6       72.53       54.05     10.61 o 
  -7  19   6      128.35      130.45     11.31 o 
  -6  19   6       54.65       43.94      9.70 o 
  -5  19   6      157.22      138.25     11.44 o 
  -4  19   6      390.59      441.77     14.65 o 
  -3  19   6      507.14      448.24     14.28 o 
  -2  19   6       13.00       18.56      8.72 o 
  -1  19   6       28.31       21.07      8.67 o 
   0  19   6        1.80       -1.67      8.20 o 
   1  19   6       55.50       43.59      8.95 o 
   2  19   6      959.29      952.79     25.40 o 
   3  19   6       21.51        2.32      8.84 o 
   4  19   6     1361.42     1341.55     34.01 o 
   5  19   6      109.83       93.97     11.48 o 
   6  19   6      286.46      247.48     17.26 o 
   7  19   6     1576.91     1563.10     36.38 o 
   8  19   6      471.97      514.31     20.08 o 
   9  19   6      203.59      214.10     16.49 o 
  10  19   6      453.55      504.92     41.32 o 
 -10  20   6        2.20       -9.60     19.70 o 
  -9  20   6        4.73      -10.64     12.77 o 
  -8  20   6      183.88      188.65     13.79 o 
  -7  20   6        1.02       -9.61      9.61 o 
  -6  20   6      812.62      799.98     19.83 o 
  -5  20   6      707.33      650.03     17.98 o 
  -4  20   6     2198.36     2239.29     49.04 o 
  -3  20   6       20.54       28.27      9.67 o 
  -2  20   6     1404.90     1429.24     24.70 o 
  -1  20   6      444.06      438.77     14.22 o 
   0  20   6      138.94      160.29     10.83 o 
   1  20   6       41.19       36.07      9.27 o 
   2  20   6      123.55      118.17     10.99 o 
   3  20   6      505.58      478.26     17.85 o 
   4  20   6      315.56      327.67     14.35 o 
   5  20   6       98.71       75.86     11.48 o 
   6  20   6      406.18      439.34     16.78 o 
   7  20   6       28.15       51.30     16.44 o 
   8  20   6       26.68       -6.37     14.03 o 
   9  20   6      311.57      304.20     20.77 o 
  -9  21   6      319.96      327.18     16.62 o 
  -8  21   6       41.71       32.10     13.13 o 
  -7  21   6       18.87       15.53     12.34 o 
  -6  21   6      146.16      160.99     13.76 o 
  -5  21   6      255.26      256.20     13.78 o 
  -4  21   6       76.20       95.45     11.04 o 
  -3  21   6      474.49      447.61     15.56 o 
  -2  21   6       49.15       35.16     10.14 o 
  -1  21   6        7.67       -3.22      9.17 o 
   0  21   6      619.18      639.85     17.12 o 
   1  21   6        3.71        3.90     11.24 o 
   2  21   6      685.47      698.90     32.18 o 
   3  21   6       10.92       -1.62     10.95 o 
   4  21   6      848.06      855.32     23.17 o 
   5  21   6      425.86      462.64     17.23 o 
   6  21   6      329.57      361.57     20.77 o 
   7  21   6      326.60      347.52     23.53 o 
   8  21   6      292.86      312.16     20.31 o 
   9  21   6       96.16       75.38     17.49 o 
  -8  22   6      337.68      352.66     18.17 o 
  -7  22   6        3.83       -5.78     12.76 o 
  -6  22   6      814.37      820.64     22.64 o 
  -5  22   6        4.79       -9.63     10.97 o 
  -4  22   6      872.23      890.98     20.91 o 
  -3  22   6       25.58       16.32     10.26 o 
  -2  22   6       14.11        9.66     10.27 o 
  -1  22   6       11.53       12.94      9.94 o 
   0  22   6     1370.48     1377.25     26.88 o 
   1  22   6        1.26      -11.26     11.26 o 
   2  22   6      675.50      668.95     20.95 o 
   3  22   6       11.96       14.16     13.95 o 
   4  22   6        6.63        2.56     11.90 o 
   5  22   6      395.02      334.51     16.98 o 
   6  22   6        5.27        5.63     15.24 o 
   7  22   6      100.56       55.32     18.61 o 
   8  22   6      103.55       70.15     22.19 o 
  -7  23   6      186.13      167.89     15.90 o 
  -6  23   6       89.17       97.14     14.28 o 
  -5  23   6      152.97      149.51     13.43 o 
  -4  23   6      149.50      135.53     16.89 o 
  -3  23   6       39.03       35.67     11.20 o 
  -2  23   6      273.57      290.32     16.48 o 
  -1  23   6      118.84       88.96     11.53 o 
   0  23   6      513.61      548.47     25.20 o 
   1  23   6        2.06        3.56     13.20 o 
   2  23   6      684.19      713.09     29.59 o 
   3  23   6      296.39      276.17     15.86 o 
   4  23   6      694.24      708.77     26.80 o 
   5  23   6       23.83       14.12     12.77 o 
   6  23   6       13.72       12.70     16.42 o 
   7  23   6        1.17      -17.91     17.91 o 
  -6  24   6      130.47      126.07     15.47 o 
  -5  24   6      498.87      535.17     20.37 o 
  -4  24   6      561.09      568.78     20.28 o 
  -3  24   6      421.45      414.66     18.32 o 
  -2  24   6      153.88      161.17     13.33 o 
  -1  24   6       19.36       24.42     11.37 o 
   0  24   6      493.79      522.81     22.67 o 
   1  24   6      107.55       87.97     13.93 o 
   2  24   6      215.44      238.70     16.52 o 
   3  24   6       41.50       45.03     13.18 o 
   4  24   6       36.03       29.93     13.32 o 
   5  24   6       10.92       -0.50     12.96 o 
   6  24   6        0.60      -16.92     17.37 o 
  -5  25   6       28.37       42.94     14.18 o 
  -4  25   6       32.84       38.44     13.84 o 
  -3  25   6       37.86       52.67     13.47 o 
  -2  25   6       66.76       56.12     13.48 o 
  -1  25   6      344.15      388.97     21.64 o 
   0  25   6        0.95       11.86     18.11 o 
   1  25   6      293.23      366.23     18.95 o 
   2  25   6      249.29      280.25     20.72 o 
   3  25   6      120.82      122.55     15.21 o 
   4  25   6       28.83        0.65     13.31 o 
   5  25   6      151.94      154.21     16.44 o 
  -3  26   6      447.87      470.32     20.10 o 
  -2  26   6      186.71      206.50     19.32 o 
  -1  26   6      106.24      163.30     25.92 o 
   0  26   6     1799.76     1925.82     45.16 o 
   1  26   6      289.74      275.80     31.41 o 
   2  26   6      358.84      441.22     23.62 o 
   3  26   6      242.66      272.24     21.09 o 
 -15   0   7      741.04      678.62     38.60 o 
 -13   0   7      305.65      359.08     24.37 o 
 -11   0   7      862.15      862.62     31.06 o 
  -9   0   7     1055.63     1026.30     28.53 o 
  -7   0   7      722.65      674.39     15.94 o 
  -5   0   7       21.58        7.92      5.24 o 
  -3   0   7        1.48        3.91      4.47 o 
  -1   0   7      288.26      419.27     29.59 o 
   1   0   7     5454.08     5546.98     72.53 o 
   3   0   7     1096.14     1028.12     17.94 o 
   5   0   7      483.33      340.48     10.55 o 
   7   0   7     5558.74     5125.44     92.66 o 
   9   0   7     7738.36     7522.23    134.30 o 
  11   0   7     5632.04     5407.06    118.10 o 
  13   0   7      327.33      368.90     23.73 o 
 -15   1   7       24.68       24.68     19.59 o 
 -14   1   7      143.89      123.64     15.19 o 
 -13   1   7      851.63      924.57     24.16 o 
 -12   1   7       42.56       34.55     12.07 o 
 -11   1   7       95.81       71.98     11.58 o 
 -10   1   7        0.48       -7.19      7.19 o 
  -9   1   7      959.39      876.58     15.79 o 
  -8   1   7       98.35       90.12      6.39 o 
  -7   1   7      755.47      692.52     15.20 o 
  -6   1   7      622.76      640.18     10.37 o 
  -5   1   7     6178.29     6092.07     57.44 o 
  -4   1   7      170.49      171.25      4.93 o 
  -3   1   7     4357.45     4276.63     41.26 o 
  -2   1   7     2087.79     2404.76     23.82 o 
  -1   1   7    29486.02    32181.97    304.01 o 
   0   1   7       70.66      127.62      5.69 o 
   1   1   7    54138.43    60219.52    535.52 o 
   2   1   7     1863.84     2122.74     25.48 o 
   3   1   7     5244.91     5619.41     55.04 o 
   4   1   7     1313.39     1480.84     17.72 o 
   5   1   7      347.54      283.25      8.91 o 
   6   1   7      175.68      190.06      8.03 o 
   7   1   7      264.92      255.39      8.69 o 
   8   1   7      143.60      131.01      9.15 o 
   9   1   7      795.27      820.15     18.82 o 
  10   1   7        1.66       22.30      9.07 o 
  11   1   7      513.63      551.80     18.10 o 
  12   1   7       66.65       94.63     12.01 o 
  13   1   7      548.14      579.53     19.56 o 
  14   1   7      186.71      225.76     15.59 o 
 -14   2   7        1.62      -13.99     13.99 o 
 -13   2   7     1086.59     1142.60     26.79 o 
 -12   2   7       39.34       24.97     11.73 o 
 -11   2   7       49.21       51.97     11.29 o 
 -10   2   7       49.07       45.20      7.82 o 
  -9   2   7      394.73      366.10     10.66 o 
  -8   2   7       84.53       81.29     10.21 o 
  -7   2   7      149.21      123.86      6.82 o 
  -6   2   7     1018.99     1022.60     13.56 o 
  -5   2   7      188.95      242.76      7.10 o 
  -4   2   7      745.55      744.50     10.25 o 
  -3   2   7       47.19       24.75      3.31 o 
  -2   2   7     1156.63     1374.95     14.92 o 
  -1   2   7      922.17      902.06     11.43 o 
   0   2   7        4.85       -2.81      2.81 o 
   1   2   7     1832.25     1697.11     18.53 o 
   2   2   7     3883.97     4289.92     42.52 o 
   3   2   7     1592.53     1499.73     16.92 o 
   4   2   7        1.71       -3.07      3.07 o 
   5   2   7     3101.83     2998.04     35.58 o 
   6   2   7      109.24      132.78      6.49 o 
   7   2   7     3832.26     3638.55     44.47 o 
   8   2   7      142.31      156.25      9.60 o 
   9   2   7     6782.16     6615.18     84.44 o 
  10   2   7       47.85       46.11      9.50 o 
  11   2   7     1408.78     1439.69     33.80 o 
  12   2   7        3.47        6.05     10.70 o 
  13   2   7     1085.40     1044.55     25.01 o 
  14   2   7      143.78      206.09     17.03 o 
 -14   3   7       25.69       -2.20     14.19 o 
 -13   3   7      384.88      398.06     19.13 o 
 -12   3   7       14.81       20.37     11.50 o 
 -11   3   7      257.10      239.63     12.44 o 
 -10   3   7       48.38       49.41      7.86 o 
  -9   3   7      986.69      931.86     16.01 o 
  -8   3   7       85.94       95.98      7.13 o 
  -7   3   7     1024.97     1027.03     14.24 o 
  -6   3   7     1409.09     1538.13     18.07 o 
  -5   3   7     4097.42     4010.07     39.15 o 
  -4   3   7      570.85      739.88     10.30 o 
  -3   3   7      323.51      231.12      5.53 o 
  -2   3   7      152.23      176.52      4.53 o 
  -1   3   7     2191.83     2004.06     21.66 o 
   0   3   7      475.40      521.16      8.10 o 
   1   3   7     4673.31     4663.84     43.48 o 
   2   3   7     2037.88     2286.43     25.70 o 
   3   3   7      152.14      136.64      5.00 o 
   4   3   7        3.82       -0.41      3.29 o 
   5   3   7      135.36      127.63      5.45 o 
   6   3   7     2022.61     2239.94     29.18 o 
   7   3   7      228.28      284.86     10.04 o 
   8   3   7      419.43      354.84     13.88 o 
   9   3   7      162.61      167.84     10.42 o 
  10   3   7      291.91      324.77     13.23 o 
  11   3   7     1264.52     1290.90     28.07 o 
  12   3   7      251.69      278.12     15.92 o 
  13   3   7      126.23      134.99     15.06 o 
  14   3   7      399.52      414.58     21.04 o 
 -14   4   7        0.04      -13.89     13.89 o 
 -13   4   7      822.84      881.43     25.57 o 
 -12   4   7        4.84       -5.29     12.13 o 
 -11   4   7      726.91      640.23     17.48 o 
 -10   4   7       13.68       14.95      7.55 o 
  -9   4   7       17.47       22.77      7.22 o 
  -8   4   7       20.48        1.63      6.31 o 
  -7   4   7      196.37      172.30      7.34 o 
  -6   4   7      128.66      123.60      5.56 o 
  -5   4   7      196.03      209.55      6.26 o 
  -4   4   7     1176.91     1237.82     14.48 o 
  -3   4   7      360.26      353.34      6.81 o 
  -2   4   7     1796.54     1896.47     19.57 o 
  -1   4   7      195.50      168.94      7.57 o 
   0   4   7     1077.25     1094.58     14.69 o 
   1   4   7      578.10      499.01      7.34 o 
   2   4   7     3487.31     3883.05     39.10 o 
   3   4   7     5076.25     5228.75     54.96 o 
   4   4   7     1114.80     1290.11     15.54 o 
   5   4   7     2625.94     2570.26     29.61 o 
   6   4   7       13.40       19.11      5.32 o 
   7   4   7     6754.23     6828.38     97.61 o 
   8   4   7      396.36      401.01     12.06 o 
   9   4   7      650.57      635.64     18.05 o 
  10   4   7        6.95       -6.03      9.30 o 
  11   4   7     1108.19     1110.19     26.47 o 
  12   4   7       28.99       47.89     10.88 o 
  13   4   7     1676.57     1793.03     36.90 o 
  14   4   7        0.08        2.93     14.54 o 
 -14   5   7       17.64       15.83     14.80 o 
 -13   5   7       93.18      123.89     15.50 o 
 -12   5   7        5.41      -11.06     11.06 o 
 -11   5   7      440.68      427.61     15.94 o 
 -10   5   7      285.16      240.94     10.00 o 
  -9   5   7     1289.43     1385.76     20.29 o 
  -8   5   7      671.87      633.23     13.08 o 
  -7   5   7     1428.81     1320.15     18.34 o 
  -6   5   7      525.43      513.74     10.45 o 
  -5   5   7     2475.68     2166.96     23.11 o 
  -4   5   7       97.11      107.61      5.98 o 
  -3   5   7     2959.93     2851.44     28.36 o 
  -2   5   7      311.65      336.30      6.57 o 
  -1   5   7      989.97      829.60     10.30 o 
   0   5   7      431.31      459.57      7.31 o 
   1   5   7     4870.63     4968.46     46.54 o 
   2   5   7       65.27       50.95      3.78 o 
   3   5   7     2096.48     1962.38     23.04 o 
   4   5   7       43.92       35.43      3.95 o 
   5   5   7     1085.72     1055.77     13.95 o 
   6   5   7        3.73        3.94      5.33 o 
   7   5   7       18.63       12.18      5.94 o 
   8   5   7        2.03       -5.62      6.19 o 
   9   5   7      112.90      139.76     10.58 o 
  10   5   7       92.30       71.38     10.07 o 
  11   5   7       86.56       51.72     10.27 o 
  12   5   7       17.63       10.82     10.42 o 
  13   5   7       51.51       80.33     15.54 o 
  14   5   7        0.03       10.21     14.99 o 
 -14   6   7      125.01      144.10     19.88 o 
 -13   6   7      196.85      219.75     16.92 o 
 -12   6   7        5.48      -11.03     11.03 o 
 -11   6   7     1714.63     1659.23     30.36 o 
 -10   6   7      156.87      130.21      9.59 o 
  -9   6   7     1107.16     1141.06     18.23 o 
  -8   6   7       93.25       89.71      7.50 o 
  -7   6   7     1492.05     1454.18     35.18 o 
  -6   6   7     1251.32     1195.25     16.60 o 
  -5   6   7      700.86      797.35     12.36 o 
  -4   6   7       74.38       59.80      5.29 o 
  -3   6   7      344.11      353.64      6.81 o 
  -2   6   7      109.15       68.25      4.17 o 
  -1   6   7     3634.70     4155.67     41.81 o 
   0   6   7     1812.97     2093.62     21.42 o 
   1   6   7     1604.68     1668.55     17.80 o 
   2   6   7      643.21      647.90      9.96 o 
   3   6   7     1348.40     1193.31     14.76 o 
   4   6   7      139.34      116.84      5.91 o 
   5   6   7     3771.81     3661.08     38.16 o 
   6   6   7       89.00       84.77      6.93 o 
   7   6   7     2076.52     2081.01     28.63 o 
   8   6   7      370.54      340.49     11.06 o 
   9   6   7     3468.19     3379.91     50.72 o 
  10   6   7        1.52       -1.05      8.98 o 
  11   6   7       74.28       44.85     10.40 o 
  12   6   7       35.86       26.30     13.33 o 
  13   6   7     1975.02     2054.36     45.05 o 
  14   6   7       98.42      132.23     18.22 o 
 -14   7   7       46.44       33.69     15.51 o 
 -13   7   7        6.46      -12.24     12.24 o 
 -12   7   7        0.10      -11.35     11.35 o 
 -11   7   7        4.62        3.33     10.43 o 
 -10   7   7      309.47      256.71     10.81 o 
  -9   7   7      823.80      709.01     15.47 o 
  -8   7   7      420.83      363.16     10.65 o 
  -7   7   7     5777.46     5592.57     61.46 o 
  -6   7   7      136.28      125.39      6.50 o 
  -5   7   7     2300.18     2339.66     26.65 o 
  -4   7   7      443.06      394.48      8.61 o 
  -3   7   7     3829.62     3683.01     38.13 o 
  -2   7   7      352.01      380.21      6.95 o 
  -1   7   7     1047.95      943.16     11.75 o 
   0   7   7     4302.94     4848.81     48.11 o 
   1   7   7    19215.81    21231.85    190.91 o 
   2   7   7       10.63       29.11      4.71 o 
   3   7   7     1194.15     1151.13     13.64 o 
   4   7   7        2.17        2.74      6.54 o 
   5   7   7     3009.44     3004.98     32.32 o 
   6   7   7      379.88      352.55     10.47 o 
   7   7   7      691.38      606.76     14.31 o 
   8   7   7       70.81       58.51      7.57 o 
   9   7   7      363.06      364.52     11.96 o 
  10   7   7       72.36       60.61     10.57 o 
  11   7   7       47.38       40.74     11.09 o 
  12   7   7       16.39       -2.33     16.25 o 
  13   7   7      369.14      408.62     21.64 o 
  14   7   7        6.86       22.37     15.06 o 
 -14   8   7      273.83      327.76     19.88 o 
 -13   8   7      230.46      249.00     16.23 o 
 -12   8   7      145.42      142.79     18.72 o 
 -11   8   7     1309.84     1218.52     25.90 o 
 -10   8   7      123.48      103.58      9.39 o 
  -9   8   7       31.82       10.45      7.59 o 
  -8   8   7       16.76        1.75      7.00 o 
  -7   8   7     2814.10     2562.36     42.20 o 
  -6   8   7      587.90      565.61     13.94 o 
  -5   8   7     1168.79     1056.69     17.28 o 
  -4   8   7       80.54       69.68      5.18 o 
  -3   8   7      131.81      135.64      5.44 o 
  -2   8   7     1253.71     1322.52     15.19 o 
  -1   8   7      319.13      321.63      6.86 o 
   0   8   7     1844.01     2028.39     21.25 o 
   2   8   7      299.97      318.45      6.85 o 
   3   8   7     2120.38     2085.52     23.50 o 
   4   8   7      236.96      197.43      6.43 o 
   5   8   7     2117.06     2062.81     23.85 o 
   6   8   7      404.98      426.94     11.57 o 
   7   8   7      710.95      676.17     14.52 o 
   8   8   7     1114.35      988.60     18.47 o 
   9   8   7      120.65      154.93     10.33 o 
  10   8   7      637.90      672.22     20.04 o 
  11   8   7      311.54      335.29     18.43 o 
  12   8   7      139.85      174.52     16.66 o 
  13   8   7      499.28      563.59     24.78 o 
 -14   9   7      967.62     1164.33     28.64 o 
 -13   9   7       19.19       -5.99     12.78 o 
 -12   9   7       88.13      118.35     13.79 o 
 -11   9   7      157.78      163.98     16.02 o 
 -10   9   7      651.20      641.01     16.81 o 
  -9   9   7     2376.83     2239.15     30.35 o 
  -8   9   7      841.64      760.39     15.52 o 
  -7   9   7     2006.73     1890.50     25.70 o 
  -6   9   7     1180.05     1045.52     18.74 o 
  -5   9   7     2752.94     2522.96     30.52 o 
  -4   9   7      434.32      448.18      9.48 o 
  -3   9   7     4645.68     4546.19     53.45 o 
  -2   9   7      216.69      223.58      6.49 o 
  -1   9   7     1913.20     1733.74     18.94 o 
   0   9   7     2482.86     2595.51     26.47 o 
   1   9   7        9.29       14.94      3.75 o 
   2   9   7      276.73      222.53      6.01 o 
   3   9   7     2118.94     2067.25     25.01 o 
   4   9   7      979.48     1063.97     14.70 o 
   5   9   7     1480.32     1611.58     20.07 o 
   6   9   7     1469.30     1393.38     21.47 o 
   7   9   7        0.72       -6.24      6.24 o 
   8   9   7      352.00      349.72     12.36 o 
   9   9   7      396.49      359.18     14.19 o 
  10   9   7       11.19       25.81     12.44 o 
  11   9   7      102.87       90.73     14.31 o 
  12   9   7       70.40       48.16     14.81 o 
  13   9   7      138.32      120.74     17.63 o 
 -13  10   7      534.55      594.09     21.01 o 
 -12  10   7      108.56      119.78     13.61 o 
 -11  10   7      227.14      226.68     14.10 o 
 -10  10   7      900.89      819.42     19.03 o 
  -9  10   7     1178.58     1161.42     20.21 o 
  -8  10   7     1385.19     1332.30     21.29 o 
  -7  10   7      767.41      772.59     15.41 o 
  -6  10   7     1264.38     1140.48     18.28 o 
  -5  10   7      889.77      796.60     14.49 o 
  -4  10   7     1028.96      978.33     15.59 o 
  -3  10   7       30.23       30.51      4.89 o 
  -2  10   7      773.45      831.00     12.42 o 
  -1  10   7     1284.82     1195.96     14.60 o 
   0  10   7       25.96       49.50      4.22 o 
   1  10   7      645.51      560.33      9.79 o 
   2  10   7       14.73       -1.23      3.99 o 
   3  10   7     1066.39      964.79     13.88 o 
   4  10   7       64.77       82.31      6.10 o 
   5  10   7      920.56      966.15     15.51 o 
   6  10   7     1367.52     1337.12     23.09 o 
   7  10   7      724.63      768.62     21.29 o 
   8  10   7       30.10       16.48     10.48 o 
   9  10   7     1386.46     1431.67     26.30 o 
  10  10   7       71.98       88.93     12.98 o 
  11  10   7      236.58      290.60     19.82 o 
  12  10   7        9.25      -13.53     13.53 o 
  13  10   7       17.72       24.15     15.15 o 
 -13  11   7      582.92      654.19     22.34 o 
 -12  11   7       80.08       84.79     13.43 o 
 -11  11   7      399.67      397.79     17.46 o 
 -10  11   7       52.34       53.23      9.65 o 
  -9  11   7       86.38       90.69     11.11 o 
  -8  11   7      126.11      112.37      9.16 o 
  -7  11   7     2755.34     2555.40     34.88 o 
  -6  11   7      183.19      188.56      8.83 o 
  -5  11   7     2197.08     1887.20     25.21 o 
  -4  11   7     1131.51     1099.58     18.34 o 
  -3  11   7     4136.06     3747.84     42.38 o 
  -2  11   7     1716.46     1644.51     20.19 o 
  -1  11   7     2927.95     2680.41     27.83 o 
   0  11   7        1.92       -2.05      3.91 o 
   1  11   7     3141.54     3019.69     30.83 o 
   2  11   7      768.48      815.97     13.26 o 
   3  11   7      743.77      817.47     12.84 o 
   4  11   7     1578.16     1525.34     19.45 o 
   5  11   7      280.50      283.40     10.96 o 
   6  11   7      179.44      208.32     10.06 o 
   7  11   7        2.34        1.12      8.14 o 
   8  11   7        0.21       -7.93      7.93 o 
   9  11   7       28.44       27.42     10.42 o 
  10  11   7        2.05       17.06     11.32 o 
  11  11   7       90.79      122.96     15.83 o 
  12  11   7        0.70       -0.69     14.00 o 
  13  11   7        9.38        3.02     15.29 o 
 -13  12   7       30.40       53.84     15.55 o 
 -12  12   7        1.08       25.14     12.64 o 
 -11  12   7     1422.62     1384.91     31.81 o 
 -10  12   7        1.84       -5.43      9.33 o 
  -9  12   7      841.10      796.17     17.10 o 
  -8  12   7      226.48      225.65     11.55 o 
  -7  12   7     1061.96      991.68     25.66 o 
  -6  12   7     2516.31     2244.90     33.42 o 
  -5  12   7      268.43      261.62     11.09 o 
  -4  12   7      591.51      486.80     16.33 o 
  -3  12   7      140.05      173.87      7.91 o 
  -2  12   7      629.27      734.21     17.29 o 
  -1  12   7     2138.39     2175.74     25.14 o 
   0  12   7     1392.34     1393.85     16.94 o 
   1  12   7      437.02      400.88      9.30 o 
   2  12   7      639.33      701.29     11.37 o 
   3  12   7      177.98      207.60      8.26 o 
   4  12   7     2242.34     2041.74     34.81 o 
   5  12   7     3354.00     3269.45     38.29 o 
   6  12   7      508.49      483.71     14.16 o 
   7  12   7     1064.86      992.83     20.53 o 
   8  12   7        5.16        0.06      8.47 o 
   9  12   7     2036.78     2030.68     36.94 o 
  10  12   7      197.86      228.17     14.92 o 
  11  12   7     1465.05     1407.85     36.03 o 
  12  12   7       64.59       57.32     15.88 o 
  13  12   7       58.34       47.46     16.19 o 
 -13  13   7        3.71       46.70     15.70 o 
 -12  13   7       35.33       20.43     13.12 o 
 -11  13   7        7.31       10.03     13.64 o 
 -10  13   7       39.24       29.45      9.76 o 
  -9  13   7     1214.85     1160.18     20.97 o 
  -8  13   7      629.17      627.70     15.33 o 
  -7  13   7      158.05      150.99      9.94 o 
  -6  13   7      644.79      679.82     15.00 o 
  -5  13   7     1766.59     1624.72     26.80 o 
  -4  13   7       42.32       45.04      8.01 o 
  -3  13   7    16362.83    16201.73    190.77 o 
  -2  13   7      581.81      590.48     12.70 o 
  -1  13   7     1613.05     1461.12     20.33 o 
   0  13   7       82.13      117.87      6.08 o 
   1  13   7     1042.44      990.56     13.78 o 
   2  13   7      172.70      123.13      6.01 o 
   3  13   7     3332.50     3349.67     44.64 o 
   4  13   7       80.83       97.80      7.34 o 
   5  13   7     2719.56     2665.23     32.77 o 
   6  13   7       63.33       78.47      8.81 o 
   7  13   7      749.04      693.10     17.30 o 
   8  13   7       18.16        3.39     10.17 o 
   9  13   7       72.65       69.28     12.02 o 
  10  13   7      163.73      167.07     14.44 o 
  11  13   7      127.44      127.30     16.41 o 
  12  13   7      398.31      448.23     23.53 o 
 -12  14   7       21.51       12.65     14.82 o 
 -11  14   7      228.07      224.46     17.26 o 
 -10  14   7       11.17       14.06      9.90 o 
  -9  14   7     1472.12     1411.43     23.90 o 
  -8  14   7       14.42       11.02      8.44 o 
  -7  14   7      310.74      283.80     15.94 o 
  -6  14   7      236.01      243.05     10.60 o 
  -5  14   7      666.09      641.77     14.57 o 
  -4  14   7      739.59      699.66     17.13 o 
  -3  14   7      700.48      680.17     14.07 o 
  -2  14   7      499.81      520.41     12.31 o 
  -1  14   7       47.39       61.20      9.38 o 
   0  14   7       14.75       12.53      5.80 o 
   1  14   7      745.14      729.56     14.87 o 
   2  14   7      946.50      980.06     16.13 o 
   3  14   7     3540.38     3493.73     43.43 o 
   4  14   7      104.10      125.44      7.91 o 
   5  14   7     4780.69     4695.22     53.08 o 
   6  14   7     1610.11     1595.01     29.87 o 
   7  14   7       37.10       43.63     10.50 o 
   8  14   7      128.63      130.11     12.53 o 
   9  14   7     1478.36     1415.51     30.48 o 
  10  14   7        3.45      -11.20     11.20 o 
  11  14   7     1501.24     1556.96     39.89 o 
  12  14   7      145.38      158.78     18.79 o 
 -12  15   7      475.45      482.79     22.13 o 
 -11  15   7       18.77       -2.68     14.46 o 
 -10  15   7      425.77      417.99     17.48 o 
  -9  15   7     1076.45     1031.75     27.63 o 
  -8  15   7      178.73      204.13     11.37 o 
  -7  15   7     1731.89     1723.57     25.98 o 
  -6  15   7      990.20      890.99     17.62 o 
  -5  15   7      610.98      622.58     14.77 o 
  -4  15   7      241.47      246.30      9.92 o 
  -3  15   7     2424.02     2333.65     32.27 o 
  -2  15   7       90.57       92.68      9.11 o 
  -1  15   7      892.49      898.77     21.33 o 
   0  15   7       67.68       47.32      7.36 o 
   1  15   7     1652.86     1539.34     21.65 o 
   2  15   7        6.56       -6.18      6.18 o 
   3  15   7      762.61      768.78     15.76 o 
   4  15   7     1005.55     1048.75     22.64 o 
   5  15   7      469.28      509.96     13.15 o 
   6  15   7       25.24       15.24      9.79 o 
   7  15   7       23.63       12.45     10.02 o 
   8  15   7      290.00      243.46     16.46 o 
   9  15   7       32.38       21.47     11.44 o 
  10  15   7       10.16        2.69     12.16 o 
  11  15   7      399.02      485.62     20.97 o 
  12  15   7       85.74       93.63     19.86 o 
 -11  16   7      473.49      535.60     22.57 o 
 -10  16   7      359.97      380.99     19.64 o 
  -9  16   7      418.59      436.19     17.50 o 
  -8  16   7      257.89      244.07     13.00 o 
  -7  16   7        1.61       -9.09      9.09 o 
  -6  16   7      219.19      198.74     12.48 o 
  -5  16   7      274.42      215.58     12.41 o 
  -4  16   7       20.75       27.75      8.50 o 
  -3  16   7        9.29       15.87      7.54 o 
  -2  16   7      210.46      239.80      9.76 o 
  -1  16   7      452.86      464.13     13.02 o 
   0  16   7       72.92       46.24      7.81 o 
   1  16   7      509.55      545.29     15.59 o 
   2  16   7      397.40      453.36     14.20 o 
   3  16   7      623.82      660.92     16.53 o 
   4  16   7     1165.00     1237.36     25.60 o 
   5  16   7     4469.75     4456.92     51.48 o 
   6  16   7        2.88       -1.40     10.66 o 
   7  16   7     1865.76     1842.71     79.30 o 
   8  16   7      229.20      178.81     14.27 o 
   9  16   7      485.60      511.94     19.70 o 
  10  16   7       76.88       55.23     13.54 o 
  11  16   7      250.22      274.46     21.45 o 
 -11  17   7      186.33      187.67     18.05 o 
 -10  17   7      615.58      736.85     25.14 o 
  -9  17   7     1332.88     1272.64     27.20 o 
  -8  17   7      417.97      427.48     15.82 o 
  -7  17   7      659.42      629.11     26.43 o 
  -6  17   7      102.72       69.33      9.60 o 
  -5  17   7      150.14      144.80     11.22 o 
  -4  17   7     1931.90     1864.51     28.27 o 
  -3  17   7     1978.47     1837.63     26.23 o 
  -2  17   7      223.97      219.00     10.71 o 
  -1  17   7      484.99      536.35     14.53 o 
   0  17   7      135.10      109.18     11.38 o 
   1  17   7       72.69       83.08      8.52 o 
   2  17   7      111.36      131.05     10.15 o 
   3  17   7      342.59      345.95     12.06 o 
   4  17   7      908.92      867.03     18.28 o 
   5  17   7      951.20      942.82     19.30 o 
   6  17   7      501.74      507.19     18.57 o 
   7  17   7       12.13       21.55     11.20 o 
   8  17   7       77.38       79.29     12.95 o 
   9  17   7        0.21        0.20     11.76 o 
  10  17   7      121.15      124.58     14.93 o 
  11  17   7        2.89      -13.31     13.31 o 
 -11  18   7      132.45      131.89     44.75 o 
 -10  18   7      113.14      114.83     16.50 o 
  -9  18   7       68.61       56.76     12.00 o 
  -8  18   7      103.19      102.63     11.98 o 
  -7  18   7      324.48      312.07     16.01 o 
  -6  18   7       33.20        9.14      9.93 o 
  -5  18   7        1.07       -9.24      9.24 o 
  -4  18   7      241.54      237.22     14.75 o 
  -3  18   7      175.37      144.67     11.48 o 
  -2  18   7      299.34      320.24     12.41 o 
  -1  18   7      477.38      468.50     14.06 o 
   0  18   7      491.55      427.06     13.35 o 
   1  18   7      495.02      476.12     18.11 o 
   2  18   7      497.20      491.41     15.51 o 
   3  18   7     2017.01     2042.88     48.41 o 
   4  18   7      324.16      339.05     18.85 o 
   5  18   7     1435.90     1444.19     26.85 o 
   6  18   7       45.05       35.54     11.63 o 
   7  18   7      643.94      688.46     21.84 o 
   8  18   7      159.33      156.99     18.74 o 
   9  18   7     1246.94     1372.52     31.68 o 
  10  18   7       47.87       46.58     14.31 o 
 -10  19   7      247.83      219.86     17.99 o 
  -9  19   7      440.82      408.70     16.78 o 
  -8  19   7      302.64      294.54     14.72 o 
  -7  19   7      707.27      712.99     23.44 o 
  -6  19   7      125.53      122.37     11.72 o 
  -5  19   7      797.96      750.31     20.55 o 
  -4  19   7      256.23      270.76     13.34 o 
  -3  19   7      778.30      802.01     18.27 o 
  -2  19   7       24.11       21.80      9.16 o 
  -1  19   7     1692.54     1663.60     26.77 o 
   0  19   7        6.27       -3.02      8.54 o 
   1  19   7       88.65       77.12     10.23 o 
   2  19   7       85.70       60.24     10.98 o 
   3  19   7      470.17      471.34     16.01 o 
   4  19   7       64.91       50.63     10.37 o 
   5  19   7      391.20      413.03     15.32 o 
   6  19   7      306.32      264.25     18.05 o 
   7  19   7       76.82       77.17     21.06 o 
   8  19   7      164.35      176.75     15.33 o 
   9  19   7      100.29       91.92     14.42 o 
  10  19   7      261.05      281.66     20.54 o 
  -9  20   7       16.09       -5.59     11.69 o 
  -8  20   7       24.12       13.21     11.46 o 
  -7  20   7        5.73       -3.91     12.77 o 
  -6  20   7        1.53      -10.92     10.92 o 
  -5  20   7      667.41      596.05     21.15 o 
  -4  20   7      951.50      921.09     20.61 o 
  -3  20   7      235.59      237.18     12.32 o 
  -2  20   7      101.38      109.80     10.87 o 
  -1  20   7      128.54      140.93     10.92 o 
   0  20   7        3.05       -8.77      8.77 o 
   1  20   7      436.27      430.46     15.46 o 
   2  20   7      320.04      265.65     14.53 o 
   3  20   7      885.55      880.14     38.66 o 
   4  20   7       63.17       62.20     11.93 o 
   5  20   7      342.73      360.13     15.40 o 
   6  20   7       71.40       67.65     15.25 o 
   7  20   7     1242.66     1190.83     43.54 o 
   8  20   7      210.87      150.69     18.93 o 
   9  20   7       98.63      126.10     17.41 o 
  -9  21   7      112.00       78.22     13.65 o 
  -8  21   7       23.11        7.52     12.90 o 
  -7  21   7      978.37      945.45     24.42 o 
  -6  21   7       15.01       -3.85     11.96 o 
  -5  21   7      633.37      657.83     20.64 o 
  -4  21   7       16.96       29.59     11.71 o 
  -3  21   7        6.07       -5.36     13.20 o 
  -2  21   7        3.54        6.18      9.66 o 
  -1  21   7      947.90      904.88     20.08 o 
   0  21   7        1.80       -7.04     10.16 o 
   1  21   7     1403.18     1369.72     26.88 o 
   2  21   7      279.28      271.12     13.79 o 
   3  21   7      182.47      196.77     14.48 o 
   4  21   7       30.85       33.79     11.85 o 
   5  21   7        4.14      -10.34     10.34 o 
   6  21   7       56.21       44.45     15.51 o 
   7  21   7        9.67        1.11     14.72 o 
   8  21   7      196.52      197.14     22.05 o 
  -8  22   7      304.42      325.32     17.53 o 
  -7  22   7      367.88      413.95     18.71 o 
  -6  22   7       57.32       56.26     13.31 o 
  -5  22   7      125.07      143.99     14.46 o 
  -4  22   7      354.83      348.58     16.46 o 
  -3  22   7       53.98       53.74     12.15 o 
  -2  22   7     1045.07      988.82     23.77 o 
  -1  22   7       52.78       76.35     12.05 o 
   0  22   7       24.75       18.78     11.14 o 
   1  22   7      449.33      482.40     18.98 o 
   2  22   7      490.64      527.69     21.20 o 
   3  22   7       70.14       64.70     14.13 o 
   4  22   7        0.97      -11.25     11.25 o 
   5  22   7       10.03       -5.88     11.76 o 
   6  22   7       22.25       13.40     15.54 o 
   7  22   7      701.52      637.34     38.79 o 
   8  22   7       81.04       97.62     29.70 o 
  -7  23   7       75.32       71.45     14.83 o 
  -6  23   7      735.43      722.97     24.48 o 
  -5  23   7      450.98      430.22     18.47 o 
  -4  23   7        7.39       24.88     12.53 o 
  -3  23   7      374.66      384.02     17.09 o 
  -2  23   7       27.31       19.31     11.94 o 
  -1  23   7      481.85      481.58     19.97 o 
   0  23   7      293.12      331.95     17.94 o 
   1  23   7      606.47      618.01     27.93 o 
   2  23   7      111.27       95.57     15.69 o 
   3  23   7        2.10      -13.29     13.29 o 
   4  23   7        0.45       18.34     14.56 o 
   5  23   7       27.18       -1.64     14.44 o 
   6  23   7      209.85      244.03     29.81 o 
   7  23   7      188.77      155.68     22.09 o 
  -6  24   7       12.78       23.64     14.24 o 
  -5  24   7       77.31       87.73     14.81 o 
  -4  24   7       54.01       70.62     14.03 o 
  -3  24   7        7.97       -5.84     12.75 o 
  -2  24   7      259.44      308.72     16.78 o 
  -1  24   7        1.90        1.04     13.58 o 
   0  24   7      204.31      238.52     18.42 o 
   1  24   7      736.04      736.98     26.87 o 
   2  24   7      260.77      298.83     19.77 o 
   3  24   7      382.81      363.90     20.62 o 
   4  24   7      327.76      316.07     30.38 o 
   5  24   7       73.63       55.07     16.47 o 
  -4  25   7      171.60      216.42     16.47 o 
  -3  25   7      670.31      745.21     23.06 o 
  -2  25   7      438.54      468.65     24.25 o 
  -1  25   7      169.99      209.62     18.32 o 
   0  25   7      313.89      359.89     33.23 o 
   1  25   7      188.34      209.56     20.56 o 
   2  25   7      326.32      356.33     21.79 o 
   3  25   7      288.99      269.37     20.45 o 
   4  25   7       10.70       21.56     15.99 o 
  -2  26   7       10.75       35.34     15.77 o 
  -1  26   7      590.27      681.09     33.48 o 
   0  26   7      255.12      357.10     25.90 o 
   1  26   7      305.20      349.35     26.85 o 
   2  26   7      544.09      657.43     38.23 o 
 -14   0   8      485.14      513.79     52.08 o 
 -12   0   8      957.44      983.66     34.33 o 
 -10   0   8       22.98       12.46     11.17 o 
  -8   0   8       25.27       11.52      8.62 o 
  -6   0   8     9492.99     9412.88    123.84 o 
  -4   0   8     4122.60     3984.79     54.61 o 
  -2   0   8      130.63       45.01      9.40 o 
   0   0   8     1045.14      850.92     17.25 o 
   2   0   8    12606.43    13295.68    169.85 o 
   4   0   8     5793.25     7000.37    104.28 o 
   6   0   8      448.34      478.84     17.76 o 
   8   0   8      219.12      269.20     15.91 o 
  10   0   8      423.57      450.04     34.02 o 
  12   0   8     3756.81     3753.83    101.86 o 
  14   0   8      279.41      266.78     23.26 o 
 -14   1   8      371.99      442.52     23.56 o 
 -13   1   8       63.55       45.88     14.72 o 
 -12   1   8      589.43      625.89     20.09 o 
 -11   1   8       23.05       -3.04     10.20 o 
 -10   1   8      196.76      169.66      9.99 o 
  -9   1   8       21.03       18.25      7.06 o 
  -8   1   8     1171.20     1109.77     16.10 o 
  -7   1   8      931.59      920.89     13.64 o 
  -6   1   8       19.85        7.73      4.51 o 
  -5   1   8      529.59      637.60      9.90 o 
  -4   1   8      197.02      208.37      7.09 o 
  -3   1   8      106.12      108.64      4.16 o 
  -2   1   8        4.90       -0.40      2.85 o 
  -1   1   8        0.04        5.08      3.29 o 
   0   1   8     7076.66     7552.59     73.45 o 
   1   1   8       27.97       41.13      4.72 o 
   2   1   8     1241.53     1108.51     13.30 o 
   3   1   8     2103.59     2264.83     25.34 o 
   4   1   8     6328.51     6642.11     67.07 o 
   5   1   8      291.56      324.43     11.61 o 
   6   1   8     2837.62     2736.82     37.70 o 
   7   1   8      174.63      171.27      9.17 o 
   8   1   8     5353.29     4978.12     99.23 o 
   9   1   8      146.24      134.23     10.32 o 
  10   1   8     6532.07     6504.04     92.16 o 
  11   1   8      457.16      492.17     17.03 o 
  12   1   8      594.85      636.55     19.38 o 
  13   1   8       13.13       50.69     12.23 o 
  14   1   8      292.91      356.70     19.44 o 
 -14   2   8        4.29      -19.16     19.16 o 
 -13   2   8       15.88       14.88     14.47 o 
 -12   2   8      822.80      774.30     21.79 o 
 -11   2   8      336.70      281.42     14.04 o 
 -10   2   8        7.24       -6.55      7.53 o 
  -9   2   8       76.44       88.30      7.73 o 
  -8   2   8     2591.30     2454.71     29.16 o 
  -7   2   8      380.57      389.67     10.50 o 
  -6   2   8      347.82      322.33      7.87 o 
  -5   2   8        8.05       10.88      4.06 o 
  -4   2   8    10827.08    11205.94    102.53 o 
  -3   2   8      104.21      108.27      5.90 o 
  -2   2   8     1141.82      915.43     12.07 o 
  -1   2   8     2685.34     3075.76     31.80 o 
   0   2   8    18593.22    20437.72    194.21 o 
   1   2   8      211.69      223.95      5.61 o 
   2   2   8     1807.21     1686.02     19.66 o 
   3   2   8      443.43      470.22      8.60 o 
   4   2   8       38.03       28.61      6.61 o 
   5   2   8      374.22      459.83     10.25 o 
   6   2   8       15.15        2.89      5.26 o 
   7   2   8      123.40      156.86      9.65 o 
   8   2   8       14.14       25.14      7.76 o 
   9   2   8      153.54      179.20     10.70 o 
  10   2   8        0.61       10.07      9.19 o 
  11   2   8       13.68       23.48     10.19 o 
  12   2   8      252.40      292.16     16.15 o 
  13   2   8      171.51      194.86     16.72 o 
  14   2   8      395.14      371.48     19.25 o 
 -14   3   8      116.35       90.62     15.98 o 
 -13   3   8        3.01       26.65     13.88 o 
 -12   3   8     1197.32     1196.13     26.29 o 
 -11   3   8       14.21       12.83     10.62 o 
 -10   3   8       58.06       45.32      8.11 o 
  -9   3   8      163.30      122.89      8.41 o 
  -8   3   8     1759.39     1640.78     21.94 o 
  -7   3   8      262.19      249.18     10.36 o 
  -6   3   8     2183.28     2242.88     24.42 o 
  -5   3   8     1669.78     1693.42     19.09 o 
  -4   3   8     1376.37     1492.49     16.88 o 
  -3   3   8      183.77      209.30      5.38 o 
  -2   3   8       18.20       24.23      4.42 o 
  -1   3   8     1979.46     2141.53     23.29 o 
   0   3   8     1569.08     1649.71     18.65 o 
   1   3   8      185.01      204.91      5.66 o 
   2   3   8     2350.92     2353.72     26.66 o 
   3   3   8      114.45      144.76      5.05 o 
   4   3   8    10895.47    11783.35    113.12 o 
   5   3   8      587.26      581.49     11.56 o 
   6   3   8     3623.67     3620.48     43.95 o 
   7   3   8      446.56      452.28     14.76 o 
   8   3   8     4755.99     4525.84     65.47 o 
   9   3   8     1285.87     1162.48     24.74 o 
  10   3   8     1159.19     1181.84     26.09 o 
  11   3   8       31.19       39.15     11.48 o 
  12   3   8     1333.76     1271.61     29.57 o 
  13   3   8        3.03       10.16     11.34 o 
  14   3   8       94.12      130.02     16.03 o 
 -14   4   8      355.93      349.55     20.23 o 
 -13   4   8      372.25      397.50     19.30 o 
 -12   4   8        6.71       -3.36     12.36 o 
 -11   4   8       79.40       48.80     10.23 o 
 -10   4   8     2365.84     2269.66     29.05 o 
  -9   4   8      485.99      469.47     12.10 o 
  -8   4   8      528.66      498.78     11.97 o 
  -7   4   8     1202.88     1153.39     21.51 o 
  -6   4   8     4993.20     5037.57     51.89 o 
  -5   4   8     3111.62     3110.26     31.53 o 
  -4   4   8     8224.76     8130.12     75.38 o 
  -3   4   8       68.88       84.93      4.28 o 
  -2   4   8    10792.55    11393.97    103.72 o 
  -1   4   8     1937.97     2336.48     25.20 o 
   0   4   8     2886.01     2973.17     31.01 o 
   1   4   8      432.40      410.62      6.92 o 
   2   4   8     8192.51     8779.98     84.90 o 
   3   4   8       33.19       90.39      4.35 o 
   4   4   8      690.76      596.38      9.74 o 
   5   4   8       22.66       34.25      5.07 o 
   6   4   8      194.48      179.71      7.69 o 
   7   4   8      272.79      300.83     11.92 o 
   8   4   8        6.47       15.95      7.56 o 
   9   4   8     1959.23     1892.11     30.88 o 
  10   4   8       21.32       -2.50      8.58 o 
  11   4   8       59.49       79.64     10.87 o 
  12   4   8      767.04      763.24     20.96 o 
  13   4   8      783.34      757.39     25.78 o 
  14   4   8       32.94       59.64     16.47 o 
 -14   5   8      256.46      269.59     19.06 o 
 -13   5   8        4.72       -6.20     13.46 o 
 -12   5   8      465.47      445.46     18.79 o 
 -11   5   8      297.81      283.68     14.44 o 
 -10   5   8     1781.35     1790.85     24.77 o 
  -9   5   8     1987.48     1849.84     24.73 o 
  -8   5   8      160.98      172.63      8.45 o 
  -7   5   8      153.53      136.36      7.47 o 
  -6   5   8     2113.70     2196.58     25.77 o 
  -5   5   8       95.33      102.16      5.70 o 
  -4   5   8      271.01      264.65      6.92 o 
  -3   5   8        0.51       -3.20      3.20 o 
  -2   5   8      283.96      350.94      7.03 o 
  -1   5   8     1661.04     2004.12     23.46 o 
   0   5   8      207.30      349.88      9.44 o 
   1   5   8      240.73      239.45      5.53 o 
   2   5   8     2908.87     2926.92     30.62 o 
   3   5   8      895.48     1039.88     14.39 o 
   4   5   8     4673.41     4660.76     47.20 o 
   5   5   8       66.75       58.32      5.55 o 
   6   5   8     8224.92     8560.90     96.75 o 
   7   5   8       42.61       32.33      6.64 o 
   8   5   8     1796.31     1793.07     47.48 o 
   9   5   8      293.93      271.03     12.04 o 
  10   5   8       87.01      104.03     10.66 o 
  11   5   8      204.49      223.64     12.92 o 
  12   5   8        4.74      -10.01     10.01 o 
  13   5   8        6.81       45.74     15.05 o 
  14   5   8      479.14      564.36     25.07 o 
 -14   6   8      215.49      269.21     18.91 o 
 -13   6   8        0.15       -5.25     13.04 o 
 -12   6   8      680.55      705.80     21.44 o 
 -11   6   8       22.39       25.34     10.96 o 
 -10   6   8      179.88      201.28     10.51 o 
  -9   6   8      219.24      208.83      9.52 o 
  -8   6   8     2951.01     2796.20     36.54 o 
  -7   6   8      129.27      131.52      7.61 o 
  -6   6   8     3562.50     3449.57     37.48 o 
  -5   6   8      356.83      320.95      9.66 o 
  -4   6   8     8682.18     8790.02     86.05 o 
  -3   6   8      857.74      853.89     11.30 o 
  -2   6   8     4710.24     4332.53     41.55 o 
  -1   6   8      280.80      363.36      9.05 o 
   0   6   8     2921.75     2899.44     28.70 o 
   1   6   8       29.82       46.57      3.53 o 
   2   6   8     7713.02     8192.00     75.51 o 
   3   6   8      390.56      423.74      8.37 o 
   4   6   8      214.86      204.29      6.11 o 
   5   6   8       23.71       33.67      5.56 o 
   6   6   8        6.35       -1.33      5.73 o 
   7   6   8        0.06        0.22      6.11 o 
   8   6   8       85.89       50.93      7.51 o 
   9   6   8      126.65      117.61     11.31 o 
  10   6   8       62.50       44.14      9.65 o 
  11   6   8       56.60       50.67     10.70 o 
  12   6   8       96.80      104.01     13.24 o 
  13   6   8       15.72       32.46     14.80 o 
  14   6   8      883.57      938.22     35.16 o 
 -14   7   8       33.38        9.88     17.15 o 
 -13   7   8       37.04       49.43     14.55 o 
 -12   7   8      881.32      890.76     23.36 o 
 -11   7   8        2.57      -10.39     10.75 o 
 -10   7   8      793.84      732.60     19.20 o 
  -9   7   8     1823.77     1621.60     24.05 o 
  -8   7   8       72.65       77.59      7.93 o 
  -7   7   8        9.71       21.77      6.36 o 
  -6   7   8      353.98      364.56      9.55 o 
  -5   7   8       33.46       22.57      5.45 o 
  -4   7   8      124.36      116.00      7.13 o 
  -3   7   8      546.90      543.66      9.09 o 
  -2   7   8      286.13      274.46      8.64 o 
  -1   7   8      644.14      733.80     10.38 o 
   0   7   8       22.95        5.19      3.30 o 
   1   7   8      328.71      326.70      7.40 o 
   2   7   8     4710.38     4696.09     44.83 o 
   3   7   8      262.79      294.51      7.28 o 
   4   7   8     6922.65     7083.12     74.60 o 
   5   7   8     1006.93      994.40     14.17 o 
   6   7   8      721.89      739.08     14.71 o 
   7   7   8      372.90      299.40     10.00 o 
   8   7   8      553.87      560.75     14.22 o 
   9   7   8      167.88      140.43     10.44 o 
  10   7   8      362.42      428.71     16.66 o 
  11   7   8      172.30      183.18     13.71 o 
  12   7   8      421.98      448.28     21.46 o 
  13   7   8      905.57      918.72     29.78 o 
 -14   8   8       14.79        7.89     17.42 o 
 -13   8   8      127.36      128.01     14.88 o 
 -12   8   8        4.29       -6.47     12.09 o 
 -11   8   8       69.69       73.52     15.29 o 
 -10   8   8      948.00      966.34     18.80 o 
  -9   8   8       37.42       20.17      8.24 o 
  -8   8   8     2479.30     2382.00     31.01 o 
  -7   8   8      210.15      230.24      9.22 o 
  -6   8   8     1941.05     1833.10     25.91 o 
  -5   8   8       20.48       -1.31      5.25 o 
  -4   8   8     2215.24     2177.75     25.13 o 
  -3   8   8       82.27       70.05      5.31 o 
  -2   8   8     5248.52     5300.14     50.42 o 
  -1   8   8        1.45       -3.62      3.62 o 
   0   8   8     4270.12     4248.50     43.00 o 
   1   8   8       76.42      101.55      4.98 o 
   2   8   8     2034.36     2077.75     21.97 o 
   3   8   8      709.20      704.88     11.36 o 
   4   8   8     2256.72     2230.32     29.06 o 
   5   8   8      881.95      802.34     12.76 o 
   6   8   8      298.30      272.34      9.49 o 
   7   8   8      145.67      112.57      8.09 o 
   8   8   8      743.78      767.35     16.69 o 
   9   8   8        0.87       -1.40      9.25 o 
  10   8   8       10.35       16.03     10.04 o 
  11   8   8       19.69        6.61     12.38 o 
  12   8   8      177.85      220.53     28.28 o 
  13   8   8       10.46       34.99     15.13 o 
 -13   9   8       15.71       24.06     15.04 o 
 -12   9   8      728.24      702.20     21.55 o 
 -11   9   8      455.60      425.31     17.00 o 
 -10   9   8     2406.69     2217.24     44.61 o 
  -9   9   8      667.96      614.14     14.84 o 
  -8   9   8     3217.97     2905.32     36.31 o 
  -7   9   8       95.84      106.35      8.19 o 
  -6   9   8      685.70      628.69     16.51 o 
  -5   9   8     1212.33     1184.20     23.53 o 
  -4   9   8      361.92      326.59      8.62 o 
  -3   9   8      118.78      128.55      6.41 o 
  -2   9   8       12.10       17.09      4.19 o 
  -1   9   8     1109.57     1173.18     14.33 o 
   0   9   8      779.69      769.09     10.92 o 
   1   9   8     1182.76     1144.82     14.06 o 
   2   9   8     1741.09     1847.96     21.65 o 
   3   9   8        1.07       -4.30      4.30 o 
   4   9   8     3936.73     4030.75     42.27 o 
   5   9   8      713.18      648.07     11.81 o 
   6   9   8     1320.31     1231.27     20.00 o 
   7   9   8      312.15      337.91     11.05 o 
   8   9   8     1827.78     1768.17     29.10 o 
   9   9   8        3.03        0.71      8.36 o 
  10   9   8     1673.19     1665.63     32.58 o 
  11   9   8      421.45      487.62     31.24 o 
  12   9   8     1258.33     1340.63     34.51 o 
  13   9   8        2.49      -14.74     14.74 o 
 -13  10   8      587.52      714.16     25.83 o 
 -12  10   8       57.36       92.52     15.50 o 
 -11  10   8        2.04       10.92     11.69 o 
 -10  10   8       94.91      109.77     11.18 o 
  -9  10   8       18.21       28.71      8.46 o 
  -8  10   8     1445.36     1334.22     21.55 o 
  -7  10   8       52.07       28.64      7.65 o 
  -6  10   8      924.76      853.77     15.60 o 
  -5  10   8      221.04      230.37      8.76 o 
  -4  10   8     3554.25     3482.62     39.99 o 
  -3  10   8       11.12       17.78      6.35 o 
  -2  10   8     4526.21     4676.71     48.04 o 
  -1  10   8      730.87      654.44     10.29 o 
   0  10   8     3720.46     3681.06     36.51 o 
   1  10   8       92.82       67.41      5.00 o 
   2  10   8      274.51      270.60      7.53 o 
   3  10   8       14.11       -2.59      4.91 o 
   4  10   8     1892.01     1965.45     23.44 o 
   5  10   8      368.10      360.74     10.08 o 
   6  10   8      826.75      826.81     17.63 o 
   7  10   8       54.15       41.81      8.04 o 
   8  10   8        0.00       -4.13      7.84 o 
   9  10   8       21.28       20.68      8.96 o 
  10  10   8      788.81      748.96     25.88 o 
  11  10   8       63.51       64.98     14.45 o 
  12  10   8      196.66      229.65     18.39 o 
  13  10   8        3.13       21.79     15.57 o 
 -13  11   8      101.70      136.09     17.01 o 
 -12  11   8     1883.78     1924.94     61.51 o 
 -11  11   8       12.96       13.21     13.21 o 
 -10  11   8      928.35      855.92     21.76 o 
  -9  11   8       61.72       57.18      9.21 o 
  -8  11   8      782.48      778.43     23.17 o 
  -7  11   8     1369.16     1219.74     19.92 o 
  -6  11   8      300.89      277.02     10.07 o 
  -5  11   8     1827.75     1583.07     22.35 o 
  -4  11   8     1424.29     1272.66     45.81 o 
  -3  11   8       27.66        8.41      5.92 o 
  -2  11   8      378.96      377.44      9.09 o 
  -1  11   8      991.94     1087.10     15.05 o 
   0  11   8     1253.85     1300.43     15.99 o 
   1  11   8      125.53      102.21      5.58 o 
   2  11   8     1557.98     1535.56     20.52 o 
   3  11   8        0.36       -4.87      4.87 o 
   4  11   8     1115.71     1034.96     15.28 o 
   5  11   8      166.44      128.66      7.85 o 
   6  11   8      949.60      886.04     18.51 o 
   7  11   8     1223.54     1071.68     21.02 o 
   8  11   8     1164.17     1186.25     29.70 o 
   9  11   8      350.59      307.90     13.36 o 
  10  11   8     2703.95     2774.91     53.23 o 
  11  11   8      129.64      144.73     16.07 o 
  12  11   8      157.54      170.59     17.48 o 
  13  11   8      109.73      118.93     18.28 o 
 -13  12   8      565.87      694.80     40.80 o 
 -12  12   8       18.38       48.57     14.62 o 
 -11  12   8      274.93      258.37     17.61 o 
 -10  12   8      231.27      223.29     12.98 o 
  -9  12   8      311.72      285.44     13.12 o 
  -8  12   8      520.80      537.01     14.32 o 
  -7  12   8      148.12      134.45      9.44 o 
  -6  12   8     1687.28     1606.50     23.39 o 
  -5  12   8      305.04      286.69     10.44 o 
  -4  12   8     1018.00      994.61     16.60 o 
  -3  12   8        8.14       -1.78      6.31 o 
  -2  12   8     2640.38     2637.78     31.82 o 
  -1  12   8      232.39      210.06      7.12 o 
   0  12   8     2445.66     2420.90     26.03 o 
   1  12   8       45.82       60.84      5.21 o 
   2  12   8     2047.95     2100.92     30.45 o 
   3  12   8       20.60       12.72      6.12 o 
   4  12   8     1272.33     1255.68     18.83 o 
   5  12   8     1434.57     1383.06     20.39 o 
   6  12   8        0.91       -3.12      7.34 o 
   7  12   8        0.94       13.15      7.99 o 
   8  12   8       46.01       38.03      9.40 o 
   9  12   8      123.67      128.95     12.61 o 
  10  12   8       18.96       20.53     12.82 o 
  11  12   8       23.47       39.25     14.42 o 
  12  12   8      188.83      197.47     18.23 o 
 -12  13   8       20.45       20.66     15.43 o 
 -11  13   8      155.87      119.86     15.80 o 
 -10  13   8      371.06      389.08     15.05 o 
  -9  13   8       51.27       40.29     10.27 o 
  -8  13   8      456.23      460.82     15.03 o 
  -7  13   8      167.76      182.32     10.02 o 
  -6  13   8     1182.99     1006.17     18.11 o 
  -5  13   8        3.73       -1.85      6.94 o 
  -4  13   8      214.78      154.69      9.65 o 
  -3  13   8      499.89      488.69     12.22 o 
  -2  13   8       87.89       84.97      7.23 o 
  -1  13   8       90.13       54.34      6.40 o 
   0  13   8     3172.47     3144.85     52.67 o 
   1  13   8      803.45      847.59     13.41 o 
   2  13   8       35.88       37.97      5.74 o 
   3  13   8     1434.47     1294.34     20.59 o 
   4  13   8       76.63      102.76      7.48 o 
   5  13   8     1424.57     1435.57     21.26 o 
   6  13   8     1204.10     1246.04     23.31 o 
   7  13   8      340.34      360.02     13.18 o 
   8  13   8      176.07      167.33     12.53 o 
   9  13   8        8.57       12.37     11.18 o 
  10  13   8      443.83      447.13     24.95 o 
  11  13   8       32.86       61.33     15.44 o 
  12  13   8      443.43      524.27     24.81 o 
 -12  14   8       62.29       40.14     15.46 o 
 -11  14   8       59.55       81.04     15.19 o 
 -10  14   8      780.88      745.34     23.13 o 
  -9  14   8       23.54        0.48     10.38 o 
  -8  14   8     4189.66     3822.77     50.51 o 
  -7  14   8      374.56      368.46     16.68 o 
  -6  14   8       51.21       45.22      9.64 o 
  -5  14   8        3.96       12.36      8.53 o 
  -4  14   8      137.51      120.20     14.21 o 
  -3  14   8      436.37      391.77     11.48 o 
  -2  14   8     2232.12     2190.37     28.24 o 
  -1  14   8      470.31      454.89     14.37 o 
   0  14   8     1278.55     1338.62     20.85 o 
   1  14   8       33.76       37.99      5.90 o 
   2  14   8     1243.97     1194.08     26.24 o 
   3  14   8       60.35       63.12      7.54 o 
   4  14   8     1443.04     1361.80     33.37 o 
   5  14   8      257.21      241.85      9.74 o 
   6  14   8      214.20      208.03     12.21 o 
   7  14   8      526.05      462.05     15.37 o 
   8  14   8       88.41       80.45     11.96 o 
   9  14   8        0.27       -3.76     11.39 o 
  10  14   8       89.43       98.14     13.88 o 
  11  14   8        0.48       24.89     14.75 o 
  12  14   8       98.78      119.59     17.50 o 
 -12  15   8       36.09       12.53     15.45 o 
 -11  15   8        0.33      -14.25     14.25 o 
 -10  15   8      115.98      110.36     13.65 o 
  -9  15   8      449.81      437.49     20.30 o 
  -8  15   8      986.71      945.95     21.00 o 
  -7  15   8      155.43      143.72     11.04 o 
  -6  15   8       11.11        0.27      9.85 o 
  -5  15   8      638.78      539.03     15.25 o 
  -4  15   8     1217.67     1152.79     19.62 o 
  -3  15   8       18.79       16.81      7.35 o 
  -2  15   8      670.23      654.44     15.21 o 
  -1  15   8      149.89      112.88      8.39 o 
   0  15   8      273.29      280.67     10.35 o 
   1  15   8       16.10       10.60      7.55 o 
   2  15   8       87.88      104.96      7.83 o 
   3  15   8     1268.73     1206.43     20.28 o 
   4  15   8     1259.33     1252.27     19.88 o 
   5  15   8       54.34       66.86      7.95 o 
   6  15   8     2249.00     2252.86     38.94 o 
   7  15   8      152.88      157.66     12.66 o 
   8  15   8       79.65       61.25     11.98 o 
   9  15   8        0.91      -11.06     11.06 o 
  10  15   8      576.55      578.83     21.42 o 
  11  15   8        1.32        4.27     14.75 o 
 -11  16   8        3.36        8.92     15.12 o 
 -10  16   8      715.58      750.44     22.98 o 
  -9  16   8      552.66      594.58     20.04 o 
  -8  16   8     1030.17     1022.85     23.98 o 
  -7  16   8       25.19       22.91     10.21 o 
  -6  16   8     1993.57     1801.96     29.25 o 
  -5  16   8       53.66       64.30      9.77 o 
  -4  16   8      505.54      465.49     14.13 o 
  -3  16   8      540.52      478.50     16.41 o 
  -2  16   8     1793.33     1829.90     27.39 o 
  -1  16   8      346.42      298.37     14.27 o 
   0  16   8      431.35      481.08     13.55 o 
   1  16   8      197.75      188.46     10.62 o 
   2  16   8      568.93      561.47     14.54 o 
   3  16   8       37.59       40.53      8.95 o 
   4  16   8      203.94      180.85      9.47 o 
   5  16   8       10.99       16.37      7.91 o 
   6  16   8      145.39      170.11     14.27 o 
   7  16   8       12.94       13.85     10.92 o 
   8  16   8        0.03       -6.80     10.92 o 
   9  16   8       68.93       47.10     12.85 o 
  10  16   8        2.88       -1.26     12.16 o 
  11  16   8       39.52       27.73     15.94 o 
 -11  17   8       69.56       49.91     15.69 o 
 -10  17   8      353.45      376.27     18.26 o 
  -9  17   8      233.06      259.85     15.92 o 
  -8  17   8       69.61       65.23     12.54 o 
  -7  17   8        0.11      -11.00     11.00 o 
  -6  17   8        3.16       -8.27     10.34 o 
  -5  17   8      206.80      188.79     13.37 o 
  -4  17   8        0.87       -8.44      8.44 o 
  -3  17   8       18.13       17.84      7.92 o 
  -2  17   8       27.25       37.21      8.71 o 
  -1  17   8       23.30        4.63      7.82 o 
   0  17   8      599.21      566.17     14.76 o 
   1  17   8      295.12      271.53     12.00 o 
   2  17   8     1679.17     1572.66     27.25 o 
   3  17   8      373.01      405.40     14.11 o 
   4  17   8     2850.04     2776.34     37.82 o 
   5  17   8       22.40        8.25      8.09 o 
   6  17   8     3190.68     3207.83     57.87 o 
   7  17   8     1906.91     1856.40     52.51 o 
   8  17   8      676.41      699.09     22.70 o 
   9  17   8      102.90      136.66     14.91 o 
  10  17   8      183.40      186.24     15.87 o 
 -10  18   8      578.01      584.87     21.20 o 
  -9  18   8      290.22      308.34     15.43 o 
  -8  18   8     1313.10     1275.70     25.70 o 
  -7  18   8      187.95      195.49     13.44 o 
  -6  18   8      399.52      379.36     14.89 o 
  -5  18   8       17.20       -4.76      9.56 o 
  -4  18   8     1031.43     1007.83     20.98 o 
  -3  18   8      101.97       88.50     11.05 o 
  -2  18   8     1539.33     1493.09     27.42 o 
  -1  18   8      615.50      634.60     17.81 o 
   0  18   8      131.82      163.72     12.38 o 
   1  18   8       76.61       92.00     10.18 o 
   2  18   8        4.52       -7.58      8.88 o 
   3  18   8     1155.60     1087.50     22.55 o 
   4  18   8      505.19      570.42     24.03 o 
   5  18   8        8.65       -0.91     10.10 o 
   6  18   8       61.46       81.78     13.74 o 
   7  18   8       47.35       51.84     12.57 o 
   8  18   8      364.68      391.82     18.13 o 
   9  18   8      532.50      578.37     21.78 o 
  10  18   8      146.78      126.51     15.78 o 
 -10  19   8       13.22       -4.77     14.75 o 
  -9  19   8      107.44      115.43     13.14 o 
  -8  19   8       28.59       24.22     11.92 o 
  -7  19   8       26.34       28.38     11.43 o 
  -6  19   8        9.20       12.06     10.73 o 
  -5  19   8       87.80       86.77     12.11 o 
  -4  19   8       62.86       87.47     11.82 o 
  -3  19   8     2690.48     2489.33     39.33 o 
  -2  19   8      260.05      217.13     13.06 o 
  -1  19   8      154.04      147.23     11.79 o 
   0  19   8      247.76      210.85     14.05 o 
   1  19   8       87.95       89.10     14.92 o 
   2  19   8      885.52      882.25     22.17 o 
   3  19   8      112.04      110.05     11.29 o 
   4  19   8     1507.98     1544.89     26.09 o 
   5  19   8       25.10       27.27     10.61 o 
   6  19   8      302.61      310.12     25.38 o 
   7  19   8       12.74       21.11     13.72 o 
   8  19   8      949.03      930.51     46.75 o 
   9  19   8       33.33       39.08     13.67 o 
  -9  20   8      190.50      208.77     15.91 o 
  -8  20   8      357.31      317.86     15.76 o 
  -7  20   8        1.55      -11.02     11.02 o 
  -6  20   8      393.90      433.84     17.90 o 
  -5  20   8      137.24      108.47     13.16 o 
  -4  20   8      777.99      722.57     22.88 o 
  -3  20   8      509.47      533.21     17.94 o 
  -2  20   8      379.01      414.97     16.10 o 
  -1  20   8      884.96      876.55     21.47 o 
   0  20   8      849.16      853.47     23.25 o 
   1  20   8      542.01      524.94     19.06 o 
   2  20   8       37.43       34.64     13.12 o 
   3  20   8       21.54       21.47     11.67 o 
   4  20   8      398.80      439.85     20.27 o 
   5  20   8        0.72      -11.78     11.78 o 
   6  20   8      605.18      566.83     28.41 o 
   7  20   8       59.10       51.74     25.06 o 
   8  20   8       33.93        5.74     18.53 o 
   9  20   8      221.57      282.07     25.19 o 
  -8  21   8       55.94       50.06     13.89 o 
  -7  21   8       18.24       21.25     13.24 o 
  -6  21   8      140.79      170.07     15.47 o 
  -5  21   8      222.60      214.90     14.60 o 
  -4  21   8      133.41      138.44     13.55 o 
  -3  21   8        7.98       -2.72     11.09 o 
  -2  21   8        0.55      -10.42     10.42 o 
  -1  21   8        9.42       11.54     12.37 o 
   0  21   8      595.05      565.54     20.37 o 
   1  21   8       20.88       20.19     13.24 o 
   2  21   8      702.80      670.37     23.90 o 
   3  21   8     1328.81     1318.47     32.73 o 
   4  21   8      662.06      596.12     23.66 o 
   5  21   8      155.65      201.13     17.37 o 
   6  21   8       56.90       73.36     20.59 o 
   7  21   8      159.30      199.02     28.44 o 
   8  21   8      855.10     1014.31     38.34 o 
  -7  22   8       35.43        3.77     13.23 o 
  -6  22   8      540.77      589.70     26.47 o 
  -5  22   8     1094.00     1117.20     28.26 o 
  -4  22   8     1189.11     1213.97     27.08 o 
  -3  22   8      160.30      158.63     13.90 o 
  -2  22   8      241.34      238.34     14.79 o 
  -1  22   8      440.68      457.32     19.27 o 
   0  22   8      813.17      786.74     24.14 o 
   1  22   8      120.25      139.05     14.58 o 
   2  22   8     1317.06     1342.72     36.02 o 
   3  22   8       16.66      -13.25     13.25 o 
   4  22   8       41.00       36.62     14.84 o 
   5  22   8        7.76      -13.79     13.79 o 
   6  22   8      253.17      226.17     28.11 o 
   7  22   8      164.22      187.34     26.88 o 
  -6  23   8       41.76       40.85     14.01 o 
  -5  23   8       13.66       25.35     12.87 o 
  -4  23   8       32.91       60.27     13.48 o 
  -3  23   8      128.91      120.64     13.88 o 
  -2  23   8       37.22       68.96     14.24 o 
  -1  23   8       10.64       10.07     12.76 o 
   0  23   8      213.96      267.67     17.21 o 
   1  23   8      133.28      134.54     17.20 o 
   2  23   8      566.63      566.34     23.66 o 
   3  23   8      803.07      852.89     27.56 o 
   4  23   8      172.24      190.40     18.31 o 
   5  23   8      106.77      106.31     16.55 o 
   6  23   8      489.91      481.24     36.12 o 
  -5  24   8      218.56      301.93     17.88 o 
  -4  24   8     1123.22     1255.23     40.52 o 
  -3  24   8       54.79       58.66     13.91 o 
  -2  24   8      594.26      587.18     22.65 o 
  -1  24   8      118.60       98.99     15.59 o 
   0  24   8      826.14      850.14     28.46 o 
   1  24   8       57.94       46.25     25.56 o 
   2  24   8      242.49      238.93     18.99 o 
   3  24   8       14.31       44.06     15.65 o 
   4  24   8       95.03       92.49     17.19 o 
   5  24   8       12.14      -16.23     17.08 o 
  -4  25   8        1.36       30.60     14.20 o 
  -3  25   8        0.63      -13.82     13.82 o 
  -2  25   8      162.46      220.14     17.90 o 
  -1  25   8       19.07       11.62     14.84 o 
   0  25   8      799.50      896.64     34.45 o 
   1  25   8       78.77       72.48     17.23 o 
   2  25   8       10.48       20.25     15.82 o 
   3  25   8       44.68       36.63     21.11 o 
 -13   0   9      428.30      445.63     26.67 o 
 -11   0   9     1411.25     1468.76     40.74 o 
  -9   0   9       71.28       65.81     13.08 o 
  -7   0   9      371.98      419.46     14.03 o 
  -5   0   9     1281.78     1249.98     23.23 o 
  -3   0   9       11.36        1.68      9.38 o 
  -1   0   9    16814.22    19545.29    281.17 o 
   1   0   9    17991.38    20026.06    254.38 o 
   3   0   9      275.88      239.33      9.83 o 
   5   0   9     1760.75     1763.80     44.74 o 
   7   0   9      119.60       70.77     11.07 o 
   9   0   9       25.42       21.41     12.11 o 
  11   0   9      163.72      173.92     17.97 o 
  13   0   9       11.14       21.16     17.17 o 
 -14   1   9       22.19      -13.75     13.75 o 
 -13   1   9       27.59        4.00     13.22 o 
 -12   1   9       20.75       11.02     12.18 o 
 -11   1   9      497.09      446.51     16.94 o 
 -10   1   9      237.51      241.59     10.96 o 
  -9   1   9     1323.46     1335.37     20.00 o 
  -8   1   9       17.39        3.15      6.57 o 
  -7   1   9     4727.37     4657.12     50.90 o 
  -6   1   9       58.92       42.69      5.11 o 
  -5   1   9     5164.04     5027.92     48.55 o 
  -4   1   9      504.30      566.93      9.42 o 
  -3   1   9     8415.81     8829.32     81.38 o 
  -2   1   9        5.98       16.58      4.23 o 
  -1   1   9     8909.56     9320.44     90.48 o 
   0   1   9     1168.79     1408.70     16.52 o 
   1   1   9     4827.55     4810.98     45.22 o 
   2   1   9     1964.81     2133.92     21.59 o 
   3   1   9      130.61      108.99      4.72 o 
   4   1   9      449.85      465.78      8.22 o 
   5   1   9       25.01       36.22      5.88 o 
   6   1   9       20.28       38.56      8.24 o 
   7   1   9      331.41      287.82     15.90 o 
   8   1   9      892.85      825.45     18.65 o 
   9   1   9      122.79      121.14     10.19 o 
  10   1   9        1.46       25.68      9.30 o 
  11   1   9      284.29      340.15     14.80 o 
  12   1   9       44.45       56.77     12.95 o 
  13   1   9     1387.13     1428.55     32.75 o 
  14   1   9      201.97      209.32     17.19 o 
 -14   2   9       78.18       54.35     15.77 o 
 -13   2   9      144.90      142.04     15.26 o 
 -12   2   9      133.99      116.27     13.45 o 
 -11   2   9     1074.78     1102.04     24.96 o 
 -10   2   9        0.90       -2.35      8.29 o 
  -9   2   9      895.95      950.31     16.72 o 
  -8   2   9       36.23       29.32      7.00 o 
  -7   2   9      483.33      447.51     10.67 o 
  -6   2   9       16.30        9.96      4.87 o 
  -5   2   9        0.00       -4.47      4.47 o 
  -4   2   9      176.51      187.93      5.51 o 
  -3   2   9     1537.63     1649.55     20.61 o 
  -2   2   9      551.33      617.42     10.28 o 
  -1   2   9     6787.95     7075.95     69.50 o 
   0   2   9     2375.88     2703.62     28.55 o 
   1   2   9    10117.40    10800.21    111.17 o 
   2   2   9      381.51      380.40      7.28 o 
   3   2   9     1776.10     1725.06     19.46 o 
   4   2   9       22.83       41.45      4.01 o 
   5   2   9     2717.67     2610.36     32.70 o 
   6   2   9      126.24      102.53      9.60 o 
   7   2   9     3695.40     3403.57     64.40 o 
   8   2   9     1122.71     1199.22     24.66 o 
   9   2   9     1128.87     1147.51     24.61 o 
  10   2   9      756.64      770.70     21.41 o 
  11   2   9      733.59      737.64     22.11 o 
  12   2   9       45.24       59.09     13.25 o 
  13   2   9       35.83       39.36     13.86 o 
  14   2   9       61.23       64.18     13.24 o 
 -14   3   9      340.54      356.51     23.37 o 
 -13   3   9      685.21      772.15     24.99 o 
 -12   3   9      100.45      106.02     13.34 o 
 -11   3   9     1439.76     1410.16     28.21 o 
 -10   3   9       29.00       14.14      7.98 o 
  -9   3   9     1693.79     1771.23     24.00 o 
  -8   3   9      160.24      155.82      8.37 o 
  -7   3   9      265.74      263.24      8.79 o 
  -6   3   9       35.92       47.04      5.15 o 
  -5   3   9     6514.57     6283.02     59.69 o 
  -4   3   9     1277.77     1258.60     15.07 o 
  -3   3   9     8509.94     8547.58     78.94 o 
  -2   3   9       34.20       34.52      4.01 o 
  -1   3   9      856.17      745.42     15.57 o 
   0   3   9       58.96       31.95      4.07 o 
   1   3   9       22.52       54.15      4.34 o 
   2   3   9     1033.77     1113.30     14.98 o 
   3   3   9      470.36      413.83      7.98 o 
   4   3   9      248.97      249.54      6.98 o 
   5   3   9     2322.44     2313.64     29.78 o 
   6   3   9      885.94      873.11     17.30 o 
   7   3   9        2.16        0.43      6.85 o 
   8   3   9     1723.66     1583.38     26.93 o 
   9   3   9      225.63      237.14     13.82 o 
  10   3   9       93.94      102.19     10.60 o 
  11   3   9      197.61      223.49     13.02 o 
  12   3   9       61.81       43.43     11.27 o 
  13   3   9       89.51       90.09     13.80 o 
  14   3   9       24.16        7.54     13.69 o 
 -14   4   9      200.50      264.21     21.68 o 
 -13   4   9      272.56      269.37     17.78 o 
 -12   4   9        0.03       -3.57     12.82 o 
 -11   4   9      549.28      579.47     18.94 o 
 -10   4   9        0.21       -5.85      7.90 o 
  -9   4   9      286.56      320.91     10.76 o 
  -8   4   9     1948.12     1754.68     27.71 o 
  -7   4   9      464.53      453.58     11.23 o 
  -6   4   9      357.69      388.20      9.61 o 
  -5   4   9      197.55      234.35      8.39 o 
  -4   4   9     2709.97     2844.27     29.00 o 
  -3   4   9     1126.82     1202.28     15.65 o 
  -2   4   9      431.06      475.88      8.79 o 
  -1   4   9     4130.22     4220.84     43.01 o 
   0   4   9     2308.64     2392.74     25.86 o 
   1   4   9     5349.34     5497.13     57.95 o 
   2   4   9      401.37      346.24      7.30 o 
   3   4   9    10431.51    10774.64    103.95 o 
   4   4   9      114.13       95.15      6.22 o 
   5   4   9     4912.26     4923.76     57.50 o 
   6   4   9      189.92      184.77      9.36 o 
   7   4   9     5006.55     4899.70     63.79 o 
   8   4   9      124.93      116.70      9.21 o 
   9   4   9     2913.72     2764.99     41.02 o 
  10   4   9      560.82      538.37     16.67 o 
  11   4   9      458.89      507.83     16.92 o 
  12   4   9        0.14       -5.63     10.66 o 
  13   4   9     1266.44     1248.39     32.07 o 
  14   4   9      116.14       83.05     18.40 o 
 -14   5   9       84.46      108.52     18.73 o 
 -13   5   9       52.80       52.84     17.25 o 
 -12   5   9       14.52       18.04     13.57 o 
 -11   5   9      143.91      154.09     13.88 o 
 -10   5   9       24.38       23.69      8.11 o 
  -9   5   9     1182.79     1158.55     18.68 o 
  -8   5   9      302.09      279.97     11.35 o 
  -7   5   9     2359.88     2180.25     26.59 o 
  -6   5   9      187.88      165.80      7.32 o 
  -5   5   9     3541.89     3447.81     37.01 o 
  -4   5   9     1531.56     1410.96     16.63 o 
  -3   5   9     2743.44     2555.10     27.46 o 
  -2   5   9     1464.26     1636.53     17.90 o 
  -1   5   9      801.98      703.66     12.73 o 
   0   5   9     1856.11     2106.60     23.42 o 
   1   5   9     5300.79     5669.80     53.20 o 
   2   5   9     1093.70     1194.54     14.93 o 
   3   5   9     2671.75     2524.98     29.23 o 
   4   5   9     3041.80     3326.54     35.09 o 
   5   5   9      445.85      410.48     10.89 o 
   6   5   9      188.75      228.16      8.66 o 
   7   5   9       24.26       19.53      7.29 o 
   8   5   9      241.03      262.27     15.45 o 
   9   5   9        0.39        0.57      8.01 o 
  10   5   9        3.56       -8.92      8.92 o 
  11   5   9      260.81      295.69     14.33 o 
  12   5   9      368.18      397.19     16.59 o 
  13   5   9      449.75      458.40     19.81 o 
 -14   6   9       35.74       44.82     18.22 o 
 -13   6   9      458.10      458.28     23.67 o 
 -12   6   9       67.89       90.20     16.15 o 
 -11   6   9     1577.11     1493.44     28.90 o 
 -10   6   9        5.77        4.93      8.40 o 
  -9   6   9      192.13      198.95     10.66 o 
  -8   6   9       22.63        8.30      7.06 o 
  -7   6   9      444.72      426.15     12.53 o 
  -6   6   9      453.53      442.62     10.51 o 
  -5   6   9     4365.30     4519.66     50.58 o 
  -4   6   9        0.89       -2.77      4.54 o 
  -3   6   9       12.68       25.01      4.03 o 
  -2   6   9     1902.84     2005.14     22.86 o 
  -1   6   9      316.90      335.48      7.62 o 
   0   6   9      146.23      122.44      4.61 o 
   1   6   9     2625.16     2508.94     25.49 o 
   2   6   9      177.27      161.85      5.45 o 
   3   6   9     4162.71     4470.91     45.65 o 
   4   6   9       15.58       19.44      4.53 o 
   5   6   9     8282.67     8789.32     98.96 o 
   6   6   9      871.20      887.71     16.43 o 
   7   6   9     3635.64     3576.81     44.94 o 
   8   6   9     1178.49     1146.73     22.82 o 
   9   6   9      394.34      392.17     14.10 o 
  10   6   9        0.12       -8.83      8.83 o 
  11   6   9       88.76      104.30     11.37 o 
  12   6   9       25.60       31.73     12.00 o 
  13   6   9     1051.22     1136.11     33.35 o 
 -14   7   9     1327.68     1559.99     40.75 o 
 -13   7   9       70.16       68.77     18.00 o 
 -12   7   9       15.95       18.29     13.98 o 
 -11   7   9       72.95      101.51     14.28 o 
 -10   7   9      212.62      221.48     11.14 o 
  -9   7   9     1200.47     1170.90     20.15 o 
  -8   7   9      257.73      217.10     12.66 o 
  -7   7   9     2630.94     2465.04     33.01 o 
  -6   7   9      851.14      855.83     14.44 o 
  -5   7   9     3435.29     3218.81     40.04 o 
  -4   7   9      601.44      548.71     10.43 o 
  -3   7   9     6110.48     6329.01     62.82 o 
  -2   7   9       60.77       34.83      6.03 o 
  -1   7   9     1783.29     1759.70     19.15 o 
   0   7   9      690.41      705.87     10.64 o 
   1   7   9     4477.23     4669.92     44.75 o 
   2   7   9       36.98       23.07      4.26 o 
   3   7   9     4390.40     4364.19     44.86 o 
   4   7   9     1622.94     1623.83     21.38 o 
   5   7   9      987.34     1077.36     21.36 o 
   6   7   9       30.36       28.40      6.50 o 
   7   7   9      113.37       91.35      7.82 o 
   8   7   9      219.38      198.91     10.84 o 
   9   7   9      249.46      249.19     12.09 o 
  10   7   9      381.08      415.58     15.28 o 
  11   7   9      400.71      397.78     17.10 o 
  12   7   9        0.04        8.90     13.37 o 
  13   7   9     1292.09     1362.23     41.34 o 
 -13   8   9      217.61      226.27     19.99 o 
 -12   8   9       17.43        9.36     13.83 o 
 -11   8   9     1082.61     1024.22     33.83 o 
 -10   8   9        4.07       -3.44      9.41 o 
  -9   8   9      972.80      919.05     24.24 o 
  -8   8   9      104.10      118.13     10.96 o 
  -7   8   9     1500.18     1408.31     21.17 o 
  -6   8   9     3224.27     3053.75     56.83 o 
  -5   8   9       84.44       98.13      6.55 o 
  -4   8   9      414.62      385.66     11.91 o 
  -3   8   9        4.55       -5.45      5.45 o 
  -2   8   9      116.49      121.15      5.50 o 
  -1   8   9      103.81      158.54      5.28 o 
   0   8   9      755.94      706.40     10.78 o 
   1   8   9     1011.49      977.01     12.70 o 
   2   8   9       25.41        4.79      4.48 o 
   3   8   9     4897.56     4926.73     50.29 o 
   4   8   9      131.93      105.48      6.42 o 
   5   8   9     2025.39     2021.42     25.69 o 
   6   8   9      195.85      221.27      9.13 o 
   7   8   9      563.07      551.46     14.57 o 
   8   8   9       35.50       22.58      8.09 o 
   9   8   9     3742.99     3726.31     57.42 o 
  10   8   9      378.34      400.13     16.82 o 
  11   8   9       44.78       65.66     12.37 o 
  12   8   9      440.24      514.46     22.79 o 
  13   8   9       36.21       63.90     16.39 o 
 -13   9   9      622.18      611.37     23.80 o 
 -12   9   9      136.59      146.10     16.42 o 
 -11   9   9      367.05      354.83     18.87 o 
 -10   9   9        0.25        9.09      9.77 o 
  -9   9   9      640.97      627.66     26.90 o 
  -8   9   9      131.59      140.49     10.18 o 
  -7   9   9     3138.14     3075.49     40.48 o 
  -6   9   9       35.11       25.53      7.67 o 
  -5   9   9       17.19       -7.06      7.06 o 
  -4   9   9       62.56       46.49      6.48 o 
  -3   9   9     3895.89     3833.19     47.99 o 
  -2   9   9      576.34      613.09     12.17 o 
  -1   9   9     8196.44     7948.60     78.21 o 
   0   9   9      111.24      113.83      5.08 o 
   1   9   9     9191.52     9480.58     87.72 o 
   2   9   9     1165.64     1188.99     15.91 o 
   3   9   9      385.65      379.01      9.24 o 
   4   9   9      978.35      911.87     15.00 o 
   5   9   9      143.00      147.27      6.86 o 
   6   9   9      990.46     1090.94     18.98 o 
   7   9   9      330.12      295.56     10.92 o 
   8   9   9       10.85       14.33      7.96 o 
   9   9   9       46.83       44.46     10.43 o 
  10   9   9      257.16      238.59     14.44 o 
  11   9   9      298.18      303.13     25.60 o 
  12   9   9       12.43       21.20     14.27 o 
  13   9   9      512.30      546.43     25.34 o 
 -13  10   9      188.34      224.18     18.59 o 
 -12  10   9       61.02       80.23     15.76 o 
 -11  10   9      857.86      897.90     25.97 o 
 -10  10   9       17.77       19.96     10.04 o 
  -9  10   9      170.22      141.82     11.27 o 
  -8  10   9        3.42       13.93      8.94 o 
  -7  10   9       47.31       35.33      8.74 o 
  -6  10   9       28.43       20.81      7.87 o 
  -5  10   9      757.62      706.71     15.53 o 
  -4  10   9       81.33       81.44      7.91 o 
  -3  10   9        4.84        3.59      6.93 o 
  -2  10   9       51.89       62.43      5.22 o 
  -1  10   9      383.78      423.15      9.43 o 
   0  10   9      195.68      163.94      5.89 o 
   1  10   9      582.21      576.00     11.32 o 
   2  10   9     3385.71     3615.19     38.55 o 
   3  10   9       77.55       71.01      5.90 o 
   4  10   9      196.32      181.26      7.76 o 
   5  10   9     2272.42     2225.41     36.08 o 
   6  10   9       40.48       35.18      7.22 o 
   7  10   9      794.03      795.40     18.08 o 
   8  10   9        2.79       -2.99      8.78 o 
   9  10   9     1759.92     1760.09     33.68 o 
  10  10   9        6.71       27.46     11.13 o 
  11  10   9      958.28      905.38     28.25 o 
  12  10   9      360.70      363.89     21.10 o 
  13  10   9      313.95      313.07     24.42 o 
 -13  11   9       40.98       70.64     16.75 o 
 -12  11   9      183.38      202.65     17.34 o 
 -11  11   9      626.80      685.21     40.13 o 
 -10  11   9      106.39       67.70     11.23 o 
  -9  11   9     1606.37     1509.09     26.23 o 
  -8  11   9       90.55       81.02     10.15 o 
  -7  11   9      454.06      423.32     13.73 o 
  -6  11   9      352.22      300.51     11.70 o 
  -5  11   9      117.81       98.51      9.59 o 
  -4  11   9      331.10      334.54     11.33 o 
  -3  11   9     3688.65     3401.20     91.40 o 
  -2  11   9        2.48        0.24      4.98 o 
  -1  11   9     2607.81     2576.90     29.03 o 
   0  11   9     1687.30     1687.18     19.66 o 
   1  11   9     1041.25      994.35     14.60 o 
   2  11   9      107.28      143.27      6.66 o 
   3  11   9     1532.80     1482.66     20.74 o 
   4  11   9     1481.91     1427.97     19.17 o 
   5  11   9      317.30      281.75      9.74 o 
   6  11   9       76.04       72.35      8.60 o 
   7  11   9       11.78        2.26      8.09 o 
   8  11   9      235.62      227.20     11.82 o 
   9  11   9        3.26       18.05     10.26 o 
  10  11   9       68.92       65.12     13.96 o 
  11  11   9      104.37       92.27     17.03 o 
  12  11   9      256.55      248.44     19.38 o 
 -12  12   9      147.19      153.26     17.40 o 
 -11  12   9      179.49      186.14     17.11 o 
 -10  12   9        4.36       -4.61     10.21 o 
  -9  12   9      715.22      724.97     18.49 o 
  -8  12   9      116.37      118.77     11.03 o 
  -7  12   9      106.87      108.94     11.73 o 
  -6  12   9       64.02       62.02      9.03 o 
  -5  12   9      683.61      635.39     15.58 o 
  -4  12   9      209.75      205.47     10.15 o 
  -3  12   9        4.41       -2.58      7.03 o 
  -2  12   9      548.96      522.01     13.34 o 
  -1  12   9      386.97      407.31     11.45 o 
   0  12   9       53.97       22.43      5.30 o 
   1  12   9      889.66      926.50     14.32 o 
   2  12   9      570.34      506.02     12.45 o 
   3  12   9      138.57      132.86      7.11 o 
   4  12   9     1114.76     1150.32     18.08 o 
   5  12   9      395.62      401.06     11.80 o 
   6  12   9        3.56        7.39      7.75 o 
   7  12   9      642.12      593.92     16.87 o 
   8  12   9        0.72       -8.61      8.61 o 
   9  12   9     2016.17     2004.40     37.28 o 
  10  12   9      655.24      655.12     27.50 o 
  11  12   9     1314.94     1345.79     35.12 o 
  12  12   9      229.71      245.61     20.29 o 
 -12  13   9      521.91      518.42     25.27 o 
 -11  13   9       70.99       63.96     15.09 o 
 -10  13   9       29.38       18.58     11.09 o 
  -9  13   9      179.10      194.07     12.66 o 
  -8  13   9       22.10       -6.03      9.64 o 
  -7  13   9     2003.69     1827.42     36.20 o 
  -6  13   9      133.44      164.27     12.71 o 
  -5  13   9      715.86      683.36     19.10 o 
  -4  13   9       13.26       -7.97      7.97 o 
  -3  13   9     2854.98     2709.79     36.27 o 
  -2  13   9     2135.49     2033.42     29.23 o 
  -1  13   9     2889.84     2808.58     36.67 o 
   0  13   9      216.98      240.09      8.95 o 
   1  13   9     2254.90     2234.96     37.45 o 
   2  13   9      742.15      663.43     13.42 o 
   3  13   9      166.51      175.72      9.80 o 
   4  13   9     2589.45     2432.01     32.66 o 
   5  13   9      108.58      129.01      8.31 o 
   6  13   9      129.42      142.44     10.21 o 
   7  13   9        7.02       -1.46      8.30 o 
   8  13   9        1.39       -8.03      9.17 o 
   9  13   9      702.84      684.95     22.99 o 
  10  13   9       48.85       59.97     14.41 o 
  11  13   9      388.29      422.80     22.12 o 
  12  13   9       86.62      150.01     18.20 o 
 -12  14   9       55.87       47.08     18.03 o 
 -11  14   9      654.72      647.29     24.14 o 
 -10  14   9       20.52       11.24     10.87 o 
  -9  14   9      549.58      578.88     17.44 o 
  -8  14   9      483.09      456.79     15.71 o 
  -7  14   9      460.41      444.96     17.10 o 
  -6  14   9       93.34       78.43      9.90 o 
  -5  14   9     1739.78     1547.19     29.89 o 
  -4  14   9      385.04      387.95     15.83 o 
  -3  14   9      378.10      378.65     13.56 o 
  -2  14   9       19.27       10.91      7.73 o 
  -1  14   9      155.62      164.41      9.37 o 
   0  14   9      609.44      589.22     14.44 o 
   1  14   9     1650.04     1590.24     23.69 o 
   2  14   9      114.64      129.30      7.98 o 
   3  14   9      703.12      677.43     15.75 o 
   4  14   9        0.69       -6.73      6.73 o 
   5  14   9     4101.40     3877.10     46.27 o 
   6  14   9      234.00      219.45     11.55 o 
   7  14   9       67.50       84.24     10.24 o 
   8  14   9      356.87      373.10     21.35 o 
   9  14   9      405.65      405.24     26.90 o 
  10  14   9       78.43       77.34     15.03 o 
  11  14   9      504.03      539.87     24.86 o 
 -11  15   9      578.80      624.66     24.00 o 
 -10  15   9       29.64       16.13     11.65 o 
  -9  15   9      455.05      415.48     16.66 o 
  -8  15   9      148.26      142.70     12.72 o 
  -7  15   9      413.81      432.11     15.09 o 
  -6  15   9      325.44      306.28     13.22 o 
  -5  15   9      759.51      775.89     18.05 o 
  -4  15   9       99.57      121.70     10.46 o 
  -3  15   9     3787.70     3745.51     48.08 o 
  -2  15   9      292.51      295.96     11.65 o 
  -1  15   9       97.05       89.41      8.71 o 
   0  15   9        1.02       -7.58      8.37 o 
   1  15   9      600.42      608.67     19.06 o 
   2  15   9       21.38        3.32      7.46 o 
   3  15   9      508.65      528.36     15.07 o 
   4  15   9      193.73      214.45      9.62 o 
   5  15   9       80.24      110.78      9.30 o 
   6  15   9       29.59       15.99     10.05 o 
   7  15   9     2158.21     2087.09     34.37 o 
   8  15   9      274.35      240.31     15.04 o 
   9  15   9      167.07      172.95     14.69 o 
  10  15   9       64.65       75.57     15.42 o 
  11  15   9       26.63       31.07     15.00 o 
 -11  16   9       69.28       97.13     16.97 o 
 -10  16   9      129.47      179.02     15.37 o 
  -9  16   9      552.35      586.97     18.32 o 
  -8  16   9      177.81      204.05     13.45 o 
  -7  16   9        2.90       -0.72     10.03 o 
  -6  16   9        0.03       -9.58      9.58 o 
  -5  16   9      892.03      745.42     18.23 o 
  -4  16   9       31.46       19.52      9.21 o 
  -3  16   9       45.75       37.75      9.15 o 
  -2  16   9        0.95        0.01      9.02 o 
  -1  16   9       51.30       37.07      8.78 o 
   0  16   9      883.94      761.98     20.32 o 
   1  16   9      608.15      570.93     17.92 o 
   2  16   9      218.45      234.99     13.41 o 
   3  16   9     2713.65     2631.56     48.92 o 
   4  16   9      227.24      186.11     10.83 o 
   5  16   9     2666.51     2786.09     37.18 o 
   6  16   9      466.06      501.24     31.77 o 
   7  16   9      437.47      428.97     17.24 o 
   8  16   9      142.28      132.01     16.30 o 
   9  16   9      529.34      559.67     24.07 o 
  10  16   9       55.00       63.10     20.05 o 
  11  16   9      623.85      658.19     40.23 o 
 -10  17   9       15.95        7.71     13.17 o 
  -9  17   9      488.26      480.44     19.50 o 
  -8  17   9       42.79       39.70     12.74 o 
  -7  17   9      652.21      637.84     20.28 o 
  -6  17   9      360.24      307.62     15.08 o 
  -5  17   9     1216.72     1121.04     26.13 o 
  -4  17   9      586.58      569.69     17.81 o 
  -3  17   9      141.04      152.24     13.23 o 
  -2  17   9      101.25       93.73     12.25 o 
  -1  17   9      505.90      533.99     16.37 o 
   0  17   9      455.72      435.81     16.29 o 
   1  17   9        7.33        6.66      9.96 o 
   2  17   9        1.96       -7.96      9.83 o 
   3  17   9      962.79      885.86     24.91 o 
   4  17   9        3.70       -9.61      9.61 o 
   5  17   9      963.45      970.59     20.17 o 
   6  17   9      144.19      166.70     33.14 o 
   7  17   9       27.37       47.90     14.17 o 
   8  17   9       44.08       16.30     14.37 o 
   9  17   9        5.78      -13.80     13.80 o 
  10  17   9      101.63      143.88     22.05 o 
 -10  18   9       73.00       83.48     13.51 o 
  -9  18   9       54.75       83.42     13.01 o 
  -8  18   9        6.34       -1.73     12.23 o 
  -7  18   9        7.51      -10.92     11.79 o 
  -6  18   9        1.97      -11.17     11.17 o 
  -5  18   9      257.43      201.93     13.82 o 
  -4  18   9      587.03      619.14     17.35 o 
  -3  18   9      177.64      168.87     12.50 o 
  -2  18   9      175.53      164.39     12.29 o 
  -1  18   9      312.51      346.81     16.02 o 
   0  18   9      375.18      297.08     15.33 o 
   1  18   9      188.57      178.42     13.33 o 
   2  18   9      384.99      372.87     17.52 o 
   3  18   9     1678.37     1657.53     35.67 o 
   4  18   9      654.30      663.55     28.95 o 
   5  18   9     1176.69     1149.63     24.31 o 
   6  18   9      531.07      470.97     31.40 o 
   7  18   9      859.28      835.67     27.44 o 
   8  18   9       69.92       65.28     15.73 o 
   9  18   9       90.30      117.94     17.43 o 
  -9  19   9      868.22      903.15     32.10 o 
  -8  19   9       12.96       -6.55     11.47 o 
  -7  19   9     1128.68     1123.87     24.19 o 
  -6  19   9       23.95       22.58     10.75 o 
  -5  19   9      305.32      311.39     15.13 o 
  -4  19   9     1463.08     1462.81     33.41 o 
  -3  19   9     1524.28     1596.60     29.82 o 
  -2  19   9      612.74      633.13     18.76 o 
  -1  19   9     2941.75     2805.63     52.84 o 
   0  19   9      385.90      368.44     20.21 o 
   1  19   9     1212.58     1194.48     27.28 o 
   2  19   9      635.04      636.88     22.21 o 
   3  19   9       31.49       33.58     11.63 o 
   4  19   9       21.26        6.86     11.31 o 
   5  19   9       41.47       37.32     12.72 o 
   6  19   9       14.67        5.09     24.54 o 
   7  19   9        9.19       13.10     16.76 o 
   8  19   9      500.36      510.59     23.84 o 
   9  19   9       60.38       61.84     16.63 o 
  -9  20   9        1.92      -12.04     12.04 o 
  -8  20   9        6.16       -8.96     11.97 o 
  -7  20   9       99.73       97.31     13.11 o 
  -6  20   9        2.42        7.49     12.12 o 
  -5  20   9       17.95        2.13     11.95 o 
  -4  20   9       60.16       44.92     12.09 o 
  -3  20   9      611.67      630.02     19.96 o 
  -2  20   9       44.92       48.75     11.64 o 
  -1  20   9      197.89      224.39     17.65 o 
   0  20   9       42.59       20.29     12.20 o 
   1  20   9      846.87      847.21     23.68 o 
   2  20   9      717.21      691.53     24.10 o 
   3  20   9     1209.94     1223.23     28.04 o 
   4  20   9      331.28      339.16     18.76 o 
   5  20   9      768.50      746.51     25.33 o 
   6  20   9      288.47      331.93     29.70 o 
   7  20   9      313.07      267.51     23.60 o 
   8  20   9      305.58      340.41     28.71 o 
  -8  21   9       44.54       73.96     14.76 o 
  -7  21   9     2094.25     2225.74     39.34 o 
  -6  21   9        2.21       -9.95     12.30 o 
  -5  21   9     1463.05     1549.44     31.03 o 
  -4  21   9        2.27        3.93     11.91 o 
  -3  21   9     1040.58     1058.90     24.39 o 
  -2  21   9      194.94      221.51     16.23 o 
  -1  21   9      749.63      753.16     23.41 o 
   0  21   9      344.82      355.67     17.94 o 
   1  21   9     1110.98     1151.53     28.14 o 
   2  21   9      108.93      108.50     15.00 o 
   3  21   9      191.05      216.09     15.34 o 
   4  21   9       18.77       16.05     14.10 o 
   5  21   9      141.86       70.38     24.40 o 
   6  21   9      295.31      235.79     39.18 o 
   7  21   9       44.94       33.08     18.67 o 
  -7  22   9       32.82       28.75     14.03 o 
  -6  22   9       61.54       27.75     13.53 o 
  -5  22   9      265.96      263.41     16.37 o 
  -4  22   9        5.01        6.15     11.98 o 
  -3  22   9      378.03      369.66     16.96 o 
  -2  22   9        3.28       -0.68     13.09 o 
  -1  22   9      394.36      416.96     19.11 o 
   0  22   9        4.71        2.97     13.53 o 
   1  22   9      381.86      425.78     26.52 o 
   2  22   9       54.13       69.77     15.74 o 
   3  22   9      310.04      328.47     19.58 o 
   4  22   9      699.03      663.80     31.49 o 
   5  22   9      133.88      145.11     26.56 o 
   6  22   9       81.38       61.87     33.41 o 
   7  22   9      924.60      815.82     40.72 o 
  -6  23   9       78.33       73.01     14.92 o 
  -5  23   9     1200.37     1294.54     29.45 o 
  -4  23   9      120.48      103.22     14.61 o 
  -3  23   9      123.94      143.02     16.00 o 
  -2  23   9       55.80       35.38     13.97 o 
  -1  23   9       60.52       55.74     14.61 o 
   0  23   9      751.16      758.02     24.55 o 
   1  23   9      234.31      272.33     28.99 o 
   2  23   9       95.20      104.99     16.35 o 
   3  23   9      145.60      131.15     16.99 o 
   4  23   9        0.27        0.88     14.43 o 
   5  23   9        0.60      -22.06     22.06 o 
   6  23   9       12.09       11.69     31.48 o 
  -5  24   9        1.69        9.84     14.02 o 
  -4  24   9       81.95       76.78     14.60 o 
  -3  24   9       34.23       15.72     14.67 o 
  -2  24   9       90.19       76.23     15.66 o 
  -1  24   9       43.92       37.46     15.31 o 
   0  24   9        6.93       -2.06     14.22 o 
   1  24   9        6.94        9.47     17.93 o 
   2  24   9      293.72      285.81     19.93 o 
   3  24   9       93.34       94.13     25.00 o 
   4  24   9       19.37        0.93     24.86 o 
  -3  25   9      116.10      117.28     17.13 o 
  -2  25   9      165.18      154.14     17.27 o 
  -1  25   9       30.06      -10.16     14.80 o 
   0  25   9       20.15        7.86     15.10 o 
   1  25   9      359.97      425.09     27.35 o 
   2  25   9       25.09       22.33     16.23 o 
 -14   0  10      219.62      262.53     33.20 o 
 -12   0  10      140.14      158.34     21.41 o 
 -10   0  10      608.92      536.13     20.74 o 
  -8   0  10     4609.25     4400.78     71.28 o 
  -6   0  10     4201.47     4022.14     57.25 o 
  -4   0  10     3158.14     3050.84     43.77 o 
  -2   0  10      812.90      557.94     12.03 o 
   0   0  10    26190.86    29215.76    417.87 o 
   2   0  10     6640.53     6424.49     84.49 o 
   4   0  10      717.34      700.05     16.21 o 
   6   0  10      729.17      735.38     26.72 o 
   8   0  10      874.54      899.45     38.40 o 
  10   0  10     1261.79     1252.45     47.17 o 
  12   0  10      754.86      739.82     29.56 o 
 -14   1  10      375.26      439.05     26.33 o 
 -13   1  10      216.56      252.71     18.57 o 
 -12   1  10      959.70      954.65     27.97 o 
 -11   1  10        2.62       21.36      9.60 o 
 -10   1  10     1225.63     1219.60     21.38 o 
  -9   1  10       56.43       38.38      8.42 o 
  -8   1  10     1220.00     1219.04     18.51 o 
  -7   1  10     1715.47     1646.78     20.23 o 
  -6   1  10      518.95      500.91     10.38 o 
  -5   1  10     1319.39     1312.39     16.29 o 
  -4   1  10     1349.66     1360.89     16.18 o 
  -3   1  10       13.14       28.79      3.67 o 
  -2   1  10     2357.93     2396.30     26.24 o 
  -1   1  10     1365.95     1378.87     16.61 o 
   0   1  10    15981.73    17916.35    182.61 o 
   1   1  10       33.64       28.72      3.68 o 
   2   1  10     2224.57     2166.33     22.18 o 
   3   1  10     2018.08     2017.87     24.02 o 
   4   1  10       83.29       63.03      5.05 o 
   5   1  10      221.32      240.73      9.48 o 
   6   1  10     3602.78     3381.71     45.78 o 
   7   1  10        0.48       -7.26      7.26 o 
   8   1  10     7005.62     6508.50    119.31 o 
   9   1  10      329.30      344.38     14.35 o 
  10   1  10     1488.68     1518.90     30.64 o 
  11   1  10       36.74       19.36     12.26 o 
  12   1  10      377.28      408.25     17.99 o 
  13   1  10       26.26       16.27     13.14 o 
 -14   2  10       67.08       69.70     22.39 o 
 -13   2  10      321.07      358.12     20.72 o 
 -12   2  10      434.48      510.18     21.54 o 
 -11   2  10        0.06        9.01     10.23 o 
 -10   2  10      750.92      705.48     16.62 o 
  -9   2  10      593.45      528.94     12.96 o 
  -8   2  10      168.41      177.13      8.70 o 
  -7   2  10     1707.32     1638.05     34.66 o 
  -6   2  10     6460.97     6297.16     60.55 o 
  -5   2  10     2253.94     2280.91     24.65 o 
  -4   2  10     2827.42     2720.05     28.03 o 
  -3   2  10       64.36       52.25      4.56 o 
  -2   2  10     6738.72     6902.64     72.12 o 
  -1   2  10      872.80      826.84     11.67 o 
   0   2  10     4376.81     4367.88     44.37 o 
   1   2  10       27.05        9.91      4.20 o 
   2   2  10     2723.75     2746.19     28.99 o 
   3   2  10       10.97        6.00      3.49 o 
   4   2  10      197.00      259.86      8.50 o 
   5   2  10       29.62       20.35      5.88 o 
   6   2  10      649.07      658.81     15.25 o 
   7   2  10        1.72       -9.71      9.71 o 
   8   2  10      613.50      568.16     17.68 o 
   9   2  10     1028.66      968.10     30.19 o 
  10   2  10      286.77      308.31     16.17 o 
  11   2  10        0.26       -5.83      9.55 o 
  12   2  10      377.51      438.84     17.09 o 
  13   2  10        5.54       10.07     11.63 o 
 -14   3  10      731.16      767.29     30.68 o 
 -13   3  10      155.39      181.69     19.85 o 
 -12   3  10     1066.83     1175.62     30.45 o 
 -11   3  10       31.82       40.55     10.96 o 
 -10   3  10     1201.68     1162.80     22.78 o 
  -9   3  10      215.10      222.24      9.92 o 
  -8   3  10      190.79      217.12      9.20 o 
  -7   3  10        4.38       -0.11      6.26 o 
  -6   3  10      303.74      322.84     12.51 o 
  -5   3  10       11.47       18.84      5.30 o 
  -4   3  10     1186.30     1207.16     16.30 o 
  -3   3  10       79.43      103.46      5.72 o 
  -2   3  10      433.89      423.18      8.57 o 
  -1   3  10     2922.04     3233.19     34.04 o 
   0   3  10     5981.84     6212.14     61.70 o 
   1   3  10      190.07      160.74      5.19 o 
   2   3  10     2970.97     3030.30     31.78 o 
   3   3  10       92.61      103.47      4.84 o 
   4   3  10     1383.14     1315.62     16.43 o 
   5   3  10       79.95       79.73      6.88 o 
   6   3  10     1529.65     1522.90     24.85 o 
   7   3  10      105.87      117.69     13.57 o 
   8   3  10      743.02      753.99     18.03 o 
   9   3  10      719.01      684.96     20.42 o 
  10   3  10       73.27       78.86     10.10 o 
  11   3  10      612.67      554.10     17.83 o 
  12   3  10        4.16      -10.36     10.36 o 
  13   3  10      291.15      253.11     15.62 o 
 -14   4  10        5.42        4.35     17.40 o 
 -13   4  10       51.13       64.08     17.78 o 
 -12   4  10     1545.47     1625.19     39.32 o 
 -11   4  10        1.99      -10.06     10.06 o 
 -10   4  10      164.64      177.18     11.00 o 
  -9   4  10      193.18      166.76     10.21 o 
  -8   4  10     3991.45     4011.11     52.87 o 
  -7   4  10     3082.99     2923.06     35.88 o 
  -6   4  10     3028.65     2965.22     45.72 o 
  -5   4  10       82.16       89.78      6.82 o 
  -4   4  10    10512.78    10489.87    102.72 o 
  -3   4  10      461.95      415.35      9.29 o 
  -2   4  10      665.08      586.52     10.48 o 
  -1   4  10      568.70      615.13     10.11 o 
   0   4  10      953.93     1006.18     13.43 o 
   1   4  10      356.51      282.37      6.82 o 
   2   4  10     1017.51      856.45     13.61 o 
   3   4  10      297.49      242.79      7.47 o 
   4   4  10      423.03      403.12      8.64 o 
   5   4  10     1552.25     1572.97     22.56 o 
   6   4  10      180.74      172.79      9.01 o 
   7   4  10       60.78       59.44      8.31 o 
   8   4  10      408.59      416.26     13.94 o 
   9   4  10        0.51       -2.56      8.29 o 
  10   4  10      717.00      634.61     18.24 o 
  11   4  10      177.10      188.81     12.71 o 
  12   4  10      133.03      156.65     13.03 o 
  13   4  10      279.31      277.35     16.15 o 
 -14   5  10       30.00       23.62     18.48 o 
 -13   5  10      318.87      351.29     22.80 o 
 -12   5  10      313.82      337.01     21.06 o 
 -11   5  10       22.09       21.78     10.34 o 
 -10   5  10      658.28      687.49     16.67 o 
  -9   5  10        4.81       -8.13      8.13 o 
  -8   5  10      912.49      935.96     22.42 o 
  -7   5  10      495.45      483.33     16.25 o 
  -6   5  10       47.20       52.31      8.52 o 
  -5   5  10     1579.41     1453.75     20.54 o 
  -4   5  10     2456.88     2532.41     28.54 o 
  -3   5  10        7.58       -4.44      4.44 o 
  -2   5  10      756.43      813.74     12.19 o 
  -1   5  10     1650.95     1863.40     21.52 o 
   0   5  10     2803.89     2639.09     28.61 o 
   1   5  10      244.55      264.57     11.12 o 
   2   5  10      681.95      597.94      9.90 o 
   3   5  10     1873.95     1904.06     22.01 o 
   4   5  10     1093.22      932.28     16.80 o 
   5   5  10      463.19      448.47     11.43 o 
   6   5  10     1558.37     1420.74     23.98 o 
   7   5  10      786.39      764.99     21.59 o 
   8   5  10     2708.76     2662.23     39.68 o 
   9   5  10      199.55      212.96     11.84 o 
  10   5  10       61.80       61.10     10.17 o 
  11   5  10       94.80       80.38     11.35 o 
  12   5  10       10.53      -10.57     10.57 o 
  13   5  10      215.10      242.97     16.72 o 
 -13   6  10       91.37      119.29     18.77 o 
 -12   6  10      868.23      912.89     30.34 o 
 -11   6  10       48.37       39.17     10.76 o 
 -10   6  10     1245.05     1312.37     24.03 o 
  -9   6  10      262.15      261.68     12.15 o 
  -8   6  10     1690.26     1695.58     25.03 o 
  -7   6  10       68.24       60.15      7.95 o 
  -6   6  10     3032.85     2890.20     35.21 o 
  -5   6  10       63.93       68.74      7.03 o 
  -4   6  10     3694.71     3400.04     39.32 o 
  -3   6  10      122.74      116.83      7.98 o 
  -2   6  10     5684.72     5476.40     55.55 o 
  -1   6  10       96.92      120.44      5.54 o 
   0   6  10     1055.15      851.91     12.36 o 
   1   6  10       33.43       45.25      6.40 o 
   2   6  10     4183.56     4095.29     42.20 o 
   3   6  10     1374.22     1319.99     17.93 o 
   4   6  10      724.35      666.66     11.45 o 
   5   6  10        0.80        0.48      5.65 o 
   6   6  10      287.24      314.99     10.28 o 
   7   6  10       44.53       40.15      8.14 o 
   8   6  10      475.58      412.67     14.15 o 
   9   6  10       35.52       29.18      9.09 o 
  10   6  10      182.25      171.04     11.92 o 
  11   6  10        2.49       -9.95      9.95 o 
  12   6  10      677.42      660.34     22.40 o 
  13   6  10      103.99      136.88     17.50 o 
 -13   7  10        1.44        4.13     16.49 o 
 -12   7  10        3.65        6.14     15.97 o 
 -11   7  10        7.10      -11.36     11.36 o 
 -10   7  10      483.13      504.16     16.12 o 
  -9   7  10        0.16       -8.91      8.91 o 
  -8   7  10        8.45       -2.94      8.56 o 
  -7   7  10        6.90       19.07      7.63 o 
  -6   7  10       27.99       25.42      7.11 o 
  -5   7  10      453.71      398.41     12.66 o 
  -4   7  10      478.06      557.15     13.49 o 
  -3   7  10      114.86      113.38      7.21 o 
  -2   7  10      158.09      157.48      6.09 o 
  -1   7  10       35.44       42.25      4.81 o 
   0   7  10       92.07       75.24      5.05 o 
   1   7  10       46.51       70.60      5.59 o 
   2   7  10     3199.15     3201.26     34.13 o 
   3   7  10       12.91       12.18      4.66 o 
   4   7  10     7850.98     7484.26     74.40 o 
   5   7  10      972.51      917.94     18.28 o 
   6   7  10     1896.97     1767.30     25.76 o 
   7   7  10      287.70      291.30     11.68 o 
   8   7  10       85.33      106.98      9.95 o 
   9   7  10       41.16       31.88      9.45 o 
  10   7  10     1255.13     1245.35     25.46 o 
  11   7  10       29.41       37.36     11.58 o 
  12   7  10      958.95     1044.70     27.11 o 
  13   7  10       10.44        5.25     14.92 o 
 -13   8  10      180.55      225.48     24.55 o 
 -12   8  10      715.59      739.05     25.07 o 
 -11   8  10        6.84       -8.26     11.72 o 
 -10   8  10      368.92      388.67     14.71 o 
  -9   8  10        0.65       -8.79      8.79 o 
  -8   8  10     1714.33     1626.64     36.85 o 
  -7   8  10        0.77       -8.12      8.12 o 
  -6   8  10      776.02      747.07     15.03 o 
  -5   8  10       84.82       92.96      8.59 o 
  -4   8  10     2894.93     2636.27     40.57 o 
  -3   8  10       33.98       12.86      6.35 o 
  -2   8  10     3627.94     3537.25     37.77 o 
  -1   8  10     3958.51     3974.41     41.76 o 
   0   8  10      247.63      168.59      7.02 o 
   1   8  10      235.12      250.36      7.86 o 
   2   8  10      449.03      413.21     10.39 o 
   3   8  10      405.61      397.22      9.51 o 
   4   8  10       11.24       25.65      5.76 o 
   5   8  10      239.93      231.40      8.98 o 
   6   8  10       12.48        2.76      6.47 o 
   7   8  10      239.33      217.71     12.57 o 
   8   8  10        2.52       -4.63      7.92 o 
   9   8  10       53.72       66.45     11.05 o 
  10   8  10      261.74      289.43     15.33 o 
  11   8  10        0.49       -4.90     10.80 o 
  12   8  10      158.22      162.71     17.23 o 
  13   8  10       94.87       92.61     18.12 o 
 -13   9  10       27.32       37.39     17.90 o 
 -12   9  10     1295.35     1286.91     35.21 o 
 -11   9  10        6.20      -11.23     11.92 o 
 -10   9  10      468.06      485.43     15.83 o 
  -9   9  10     1041.07      944.52     20.04 o 
  -8   9  10        6.17       -2.70      8.86 o 
  -7   9  10        0.67       -8.32      8.32 o 
  -6   9  10       14.78        9.98      7.78 o 
  -5   9  10     1328.53     1220.35     22.62 o 
  -4   9  10       11.01       -4.72      6.32 o 
  -3   9  10        6.81       -3.14      6.30 o 
  -2   9  10      687.37      652.48     12.87 o 
  -1   9  10      116.25      108.65      5.87 o 
   0   9  10      670.73      640.09     11.47 o 
   1   9  10       26.60       27.70      5.92 o 
   2   9  10     4234.36     4172.78     46.83 o 
   3   9  10      438.44      443.43     10.08 o 
   4   9  10     4360.28     4116.38     62.52 o 
   5   9  10     1099.79     1056.67     18.32 o 
   6   9  10      533.34      551.33     13.83 o 
   7   9  10      401.23      399.72     12.68 o 
   8   9  10     1872.20     1875.69     34.10 o 
   9   9  10       23.60       24.86     10.27 o 
  10   9  10     2518.66     2416.52     42.45 o 
  11   9  10      288.19      269.50     15.93 o 
  12   9  10       33.49       20.96     14.46 o 
 -13  10  10      184.20      231.79     28.25 o 
 -12  10  10       33.91       57.44     15.90 o 
 -11  10  10      111.14      120.05     14.24 o 
 -10  10  10      680.60      586.67     17.62 o 
  -9  10  10        0.51       -4.21     11.72 o 
  -8  10  10     1298.21     1183.05     23.34 o 
  -7  10  10        0.38       -8.03      8.03 o 
  -6  10  10     1760.95     1651.43     26.00 o 
  -5  10  10      136.40      117.95      9.21 o 
  -4  10  10     1316.42     1222.45     20.51 o 
  -3  10  10      107.62       74.75      7.80 o 
  -2  10  10     1400.08     1366.99     19.72 o 
  -1  10  10       83.81       69.79      6.35 o 
   0  10  10      110.20      116.71      6.31 o 
   1  10  10      321.20      328.63     10.41 o 
   2  10  10      584.71      604.30     12.87 o 
   3  10  10      728.35      745.09     17.16 o 
   4  10  10        4.53       -4.09      6.41 o 
   5  10  10        2.07       -4.51      5.93 o 
   6  10  10      712.29      696.76     15.55 o 
   7  10  10       80.19       69.09      8.91 o 
   8  10  10      453.87      442.27     16.74 o 
   9  10  10       16.55       27.79     10.40 o 
  10  10  10       71.41       77.34     12.39 o 
  11  10  10      144.37      138.46     16.01 o 
  12  10  10      246.91      255.21     19.35 o 
 -12  11  10     1053.52     1024.24     28.89 o 
 -11  11  10       10.24      -12.02     12.02 o 
 -10  11  10      251.66      291.04     14.33 o 
  -9  11  10      199.34      175.64     12.19 o 
  -8  11  10      289.12      291.02     13.06 o 
  -7  11  10        6.37       -4.47      8.75 o 
  -6  11  10        0.09       -7.95      7.95 o 
  -5  11  10       91.81       87.80      8.97 o 
  -4  11  10     1195.08     1185.25     20.82 o 
  -3  11  10      730.53      717.79     15.59 o 
  -2  11  10     2503.01     2320.87     33.34 o 
  -1  11  10       99.66      111.18      7.38 o 
   0  11  10     6393.94     6268.57     75.74 o 
   1  11  10        2.26       -6.52      6.52 o 
   2  11  10     1209.42     1149.11     18.04 o 
   3  11  10       34.69        5.79      6.54 o 
   4  11  10     1393.16     1296.00     19.63 o 
   5  11  10      112.51       92.57      8.35 o 
   6  11  10     1607.62     1610.55     27.19 o 
   7  11  10        0.62       -9.84     13.99 o 
   8  11  10     1429.66     1433.03     29.06 o 
   9  11  10        1.41        0.16     10.12 o 
  10  11  10      352.31      370.07     19.24 o 
  11  11  10      497.22      535.34     23.52 o 
  12  11  10      592.57      669.93     33.16 o 
 -12  12  10       45.86       50.95     17.03 o 
 -11  12  10        0.30        0.48     14.30 o 
 -10  12  10      761.43      703.81     20.28 o 
  -9  12  10       51.93       24.40     14.58 o 
  -8  12  10      944.33      898.91     20.32 o 
  -7  12  10       65.01       48.87      9.77 o 
  -6  12  10       19.22       18.52      9.06 o 
  -5  12  10      148.15      148.69     10.12 o 
  -4  12  10     1602.01     1505.29     24.15 o 
  -3  12  10      254.65      263.79     10.66 o 
  -2  12  10     6211.88     6054.13     70.87 o 
  -1  12  10      581.11      625.05     13.61 o 
   0  12  10     5213.25     5225.35     69.04 o 
   1  12  10        0.42       -7.52      7.52 o 
   2  12  10        3.33       -6.82      6.82 o 
   3  12  10      349.82      378.91     12.28 o 
   4  12  10       11.94        0.29      7.10 o 
   5  12  10      842.76      791.42     19.90 o 
   6  12  10      267.45      267.86     11.78 o 
   7  12  10      127.25      106.22     10.15 o 
   8  12  10       39.13       31.85      9.42 o 
   9  12  10       17.64        5.76     11.92 o 
  10  12  10      853.88      872.43     27.83 o 
  11  12  10      261.71      271.91     23.46 o 
  12  12  10      213.04      244.18     25.29 o 
 -12  13  10       10.52        1.90     15.93 o 
 -11  13  10      102.99      123.74     16.46 o 
 -10  13  10       61.16       45.91     11.66 o 
  -9  13  10       40.93       30.58     10.96 o 
  -8  13  10      402.97      407.84     14.93 o 
  -7  13  10        0.05       -9.21      9.21 o 
  -6  13  10      157.13      146.08     10.60 o 
  -5  13  10     1673.58     1552.15     25.52 o 
  -4  13  10      209.75      227.22     11.09 o 
  -3  13  10      198.88      205.61     10.47 o 
  -2  13  10      240.15      209.29     10.08 o 
  -1  13  10      220.85      220.48      9.96 o 
   0  13  10       75.77       70.60      7.90 o 
   1  13  10     1163.07     1149.17     19.76 o 
   2  13  10     1042.16     1076.29     19.10 o 
   3  13  10       30.80       17.15      7.61 o 
   4  13  10     1788.97     1722.34     26.09 o 
   5  13  10       27.24       19.72      9.50 o 
   6  13  10     2126.21     2202.31     38.55 o 
   7  13  10      130.77      122.82     12.37 o 
   8  13  10       80.57       91.90     12.41 o 
   9  13  10      141.18      140.41     18.94 o 
  10  13  10     1008.43     1057.31     36.71 o 
  11  13  10       25.87       47.83     20.15 o 
 -11  14  10       20.13       19.42     15.36 o 
 -10  14  10       35.67       23.09     11.74 o 
  -9  14  10       52.58       21.88     11.08 o 
  -8  14  10      300.07      279.26     13.97 o 
  -7  14  10       10.99       -8.02      9.49 o 
  -6  14  10     1631.51     1585.36     32.81 o 
  -5  14  10     1124.60     1069.11     28.41 o 
  -4  14  10     2459.14     2441.91     34.85 o 
  -3  14  10       15.49       -1.09      8.34 o 
  -2  14  10     3608.51     3565.03     45.52 o 
  -1  14  10       32.74       32.58      8.05 o 
   0  14  10      719.38      700.40     17.31 o 
   1  14  10     1327.49     1276.93     23.31 o 
   2  14  10     3889.84     3800.56     47.71 o 
   3  14  10       92.53       94.00      8.82 o 
   4  14  10      873.09      841.70     17.56 o 
   5  14  10       28.64       16.81      9.14 o 
   6  14  10      177.64      203.84     18.89 o 
   7  14  10       30.38       42.56     11.41 o 
   8  14  10        0.26        6.03     14.66 o 
   9  14  10      118.46       82.54     26.89 o 
  10  14  10        1.04      -15.70     17.11 o 
  11  14  10       14.27       33.01     19.26 o 
 -11  15  10       51.60       37.53     15.99 o 
 -10  15  10       69.98       42.29     12.08 o 
  -9  15  10       18.50       12.96     11.38 o 
  -8  15  10      106.53      113.30     12.22 o 
  -7  15  10      118.32      103.22     11.42 o 
  -6  15  10       71.99       66.79     10.31 o 
  -5  15  10     1430.91     1327.38     23.98 o 
  -4  15  10      141.95      138.69     10.84 o 
  -3  15  10      175.26      163.21     10.82 o 
  -2  15  10      168.98      115.16      9.88 o 
  -1  15  10      799.60      785.72     18.87 o 
   0  15  10     1182.39     1180.20     24.81 o 
   1  15  10      211.42      214.87     14.55 o 
   2  15  10        8.01       12.23      9.58 o 
   3  15  10      192.62      196.73     10.57 o 
   4  15  10      927.73      879.44     18.51 o 
   5  15  10        3.22        3.02      9.32 o 
   6  15  10     2667.61     2648.75     45.02 o 
   7  15  10      976.63      954.83     39.32 o 
   8  15  10      114.42      117.88     18.43 o 
   9  15  10       50.29       40.10     17.71 o 
  10  15  10      377.33      382.87     26.61 o 
  11  15  10       18.37        1.25     18.50 o 
 -11  16  10      299.06      300.13     20.10 o 
 -10  16  10      322.47      336.98     16.17 o 
  -9  16  10      326.04      377.39     19.74 o 
  -8  16  10     1388.25     1364.17     40.50 o 
  -7  16  10      204.31      208.66     13.00 o 
  -6  16  10      554.12      570.14     16.91 o 
  -5  16  10      363.79      372.73     14.37 o 
  -4  16  10     1453.89     1476.85     25.50 o 
  -3  16  10        5.22        3.49      9.07 o 
  -2  16  10     1561.82     1595.81     26.01 o 
  -1  16  10       16.96      -10.13     10.13 o 
   0  16  10     1173.35     1157.69     28.66 o 
   1  16  10      190.42      154.40     12.38 o 
   2  16  10      599.48      557.10     18.30 o 
   3  16  10      150.88      133.72     11.94 o 
   4  16  10       91.90       97.26      9.79 o 
   5  16  10      861.57      834.37     27.39 o 
   6  16  10       13.20       34.30     13.02 o 
   7  16  10        0.95       -4.87     13.20 o 
   8  16  10       24.24        3.46     14.00 o 
   9  16  10      170.77      192.08     21.67 o 
  10  16  10      104.41      118.68     20.51 o 
 -10  17  10       64.36       70.05     14.77 o 
  -9  17  10        0.36      -12.66     12.66 o 
  -8  17  10      556.91      570.47     18.43 o 
  -7  17  10      299.88      298.89     14.77 o 
  -6  17  10        0.15      -10.30     10.30 o 
  -5  17  10      114.82       97.52     11.27 o 
  -4  17  10        0.62       -9.69      9.69 o 
  -3  17  10     2496.20     2388.31     45.22 o 
  -2  17  10       24.26       35.32     10.17 o 
  -1  17  10       45.31       28.19     14.96 o 
   0  17  10      274.08      296.48     15.76 o 
   1  17  10      372.99      336.49     15.24 o 
   2  17  10     2641.16     2479.16     41.59 o 
   3  17  10     1870.25     1823.83     37.56 o 
   4  17  10     2485.27     2463.61     39.83 o 
   5  17  10      944.06      978.95     24.90 o 
   6  17  10      814.99      865.02     46.42 o 
   7  17  10      334.35      337.69     20.52 o 
   8  17  10      112.54      125.43     16.80 o 
   9  17  10      138.10      152.99     21.43 o 
  10  17  10      196.23      227.11     24.01 o 
 -10  18  10     1396.65     1569.31     63.19 o 
  -9  18  10      304.43      339.16     25.14 o 
  -8  18  10     1142.23     1146.06     27.03 o 
  -7  18  10      179.46      152.00     14.39 o 
  -6  18  10      636.98      611.00     20.13 o 
  -5  18  10      756.89      716.87     20.64 o 
  -4  18  10      448.59      460.44     23.89 o 
  -3  18  10      344.58      340.21     16.59 o 
  -2  18  10     1072.93     1158.00     27.03 o 
  -1  18  10       50.81       38.64     12.01 o 
   0  18  10      548.05      573.88     19.58 o 
   1  18  10      139.73      143.78     13.93 o 
   2  18  10        4.56      -10.86     10.86 o 
   3  18  10      271.43      284.34     23.26 o 
   4  18  10      496.01      575.50     19.54 o 
   5  18  10       68.90       56.00     14.33 o 
   6  18  10       11.37      -20.51     20.51 o 
   7  18  10      646.97      653.17     25.24 o 
   8  18  10       44.83       29.03     15.16 o 
   9  18  10        9.44      -15.62     15.62 o 
  -9  19  10      383.63      401.64     17.76 o 
  -8  19  10       95.82       80.96     13.43 o 
  -7  19  10       85.47       97.02     13.09 o 
  -6  19  10       60.35       62.20     11.90 o 
  -5  19  10        9.15      -10.43     10.43 o 
  -4  19  10        8.14       -1.35     11.01 o 
  -3  19  10        2.78       -4.04     10.88 o 
  -2  19  10      108.78      132.97     17.05 o 
  -1  19  10       23.41       31.31     12.37 o 
   0  19  10      169.42      174.34     14.20 o 
   1  19  10      136.35      122.99     13.20 o 
   2  19  10      881.94      859.35     32.49 o 
   3  19  10       58.05       52.64     12.03 o 
   4  19  10     2435.90     2432.28     42.52 o 
   5  19  10        1.15      -19.80     20.37 o 
   6  19  10      420.33      426.55     31.14 o 
   7  19  10      200.20      230.99     22.54 o 
   8  19  10      648.60      705.74     32.95 o 
  -8  20  10      624.76      629.07     20.35 o 
  -7  20  10       27.81        4.91     12.17 o 
  -6  20  10      508.46      564.03     20.02 o 
  -5  20  10        6.96      -11.26     11.26 o 
  -4  20  10      382.48      362.05     16.53 o 
  -3  20  10       56.09       49.23     12.15 o 
  -2  20  10      658.62      684.84     22.71 o 
  -1  20  10      119.01      112.84     14.26 o 
   0  20  10      342.61      352.18     17.40 o 
   1  20  10      330.85      289.33     16.50 o 
   2  20  10      475.88      511.64     21.23 o 
   3  20  10      165.08      119.20     13.64 o 
   4  20  10       89.09       95.86     19.11 o 
   5  20  10        0.42       -4.47     21.30 o 
   6  20  10      722.80      793.84     41.57 o 
   7  20  10       65.68       19.68     18.57 o 
   8  20  10        0.39      -12.95     18.08 o 
  -7  21  10      329.98      370.81     18.63 o 
  -6  21  10        0.04       -4.66     12.54 o 
  -5  21  10        2.23        1.93     12.79 o 
  -4  21  10        1.16      -11.68     11.68 o 
  -3  21  10      277.26      267.24     17.30 o 
  -2  21  10        3.52        2.54     12.72 o 
  -1  21  10       37.34       20.82     13.13 o 
   0  21  10      365.68      364.20     20.78 o 
   1  21  10      122.21      116.61     14.48 o 
   2  21  10     1001.13     1023.22     29.58 o 
   3  21  10      200.97      200.41     15.68 o 
   4  21  10      489.39      491.63     21.88 o 
   5  21  10      107.68       78.41     24.03 o 
   6  21  10       61.46      105.32     33.27 o 
   7  21  10       92.84       36.38     21.57 o 
  -6  22  10      568.48      605.97     21.56 o 
  -5  22  10       56.02       25.81     13.49 o 
  -4  22  10      325.94      326.28     18.83 o 
  -3  22  10       17.03        9.81     14.10 o 
  -2  22  10      405.01      420.08     19.85 o 
  -1  22  10      678.92      711.18     24.42 o 
   0  22  10      622.68      602.72     22.29 o 
   1  22  10        9.73        8.18     13.16 o 
   2  22  10      520.82      522.94     23.25 o 
   3  22  10       10.70       -7.88     14.43 o 
   4  22  10       84.28       88.15     15.94 o 
   5  22  10       26.00      -20.99     28.67 o 
   6  22  10        4.19      -27.36     27.36 o 
  -5  23  10      336.60      313.35     17.98 o 
  -4  23  10      449.19      494.81     22.14 o 
  -3  23  10       66.40       12.12     15.00 o 
  -2  23  10      820.87      822.19     26.06 o 
  -1  23  10      219.32      278.28     22.45 o 
   0  23  10      401.93      387.99     24.01 o 
   1  23  10        1.46        5.76     13.87 o 
   2  23  10      134.30      109.13     15.43 o 
   3  23  10      503.80      488.36     23.19 o 
   4  23  10      318.83      321.45     28.18 o 
   5  23  10        2.69      -15.99     24.61 o 
  -4  24  10     1726.99     1749.38     38.50 o 
  -3  24  10       39.74       40.72     15.56 o 
  -2  24  10      109.29       86.13     16.50 o 
  -1  24  10      614.26      702.24     25.15 o 
   0  24  10        3.49      -13.98     13.98 o 
   1  24  10      209.80      240.71     20.11 o 
   2  24  10      263.85      316.65     28.20 o 
   3  24  10        0.37      -14.90     14.90 o 
  -1  25  10        0.49       -9.33     15.97 o 
   0  25  10      325.87      364.43     21.17 o 
 -13   0  11      477.75      564.18     38.85 o 
 -11   0  11      571.22      567.42     44.69 o 
  -9   0  11       86.75       88.46     17.68 o 
  -7   0  11      195.57      168.01     13.13 o 
  -5   0  11     4980.32     4821.60     76.13 o 
  -3   0  11     2700.88     2748.99     46.19 o 
  -1   0  11     3188.38     3777.43     59.71 o 
   1   0  11       28.61       25.75      8.07 o 
   3   0  11       10.80       12.14      5.70 o 
   5   0  11      619.89      519.74     17.96 o 
   7   0  11      229.06      221.74     20.55 o 
   9   0  11      515.77      527.10     27.68 o 
  11   0  11       19.09      -11.40     38.91 o 
  13   0  11      395.83      503.69     33.00 o 
 -14   1  11        3.12        2.67     19.58 o 
 -13   1  11      575.61      687.36     30.14 o 
 -12   1  11      358.33      434.58     24.17 o 
 -11   1  11     1489.97     1552.47     31.47 o 
 -10   1  11      325.89      334.10     15.43 o 
  -9   1  11      657.58      673.95     19.62 o 
  -8   1  11      760.37      706.18     15.45 o 
  -7   1  11     1132.71     1096.14     18.38 o 
  -6   1  11        9.77       10.80      6.89 o 
  -5   1  11     7275.02     7264.18     78.17 o 
  -4   1  11      163.64      131.85      6.91 o 
  -3   1  11     4364.92     4201.35     46.94 o 
  -2   1  11      353.28      333.66      8.74 o 
  -1   1  11     2453.65     2225.28     30.35 o 
   0   1  11       15.82       20.75      4.38 o 
   1   1  11    10982.81    11470.53    110.98 o 
   2   1  11      531.87      539.41      9.16 o 
   3   1  11      350.36      364.93      8.48 o 
   4   1  11      318.46      296.31      8.15 o 
   5   1  11       17.24       12.00      7.27 o 
   6   1  11      270.63      296.35     11.58 o 
   7   1  11      141.12      127.82      9.74 o 
   8   1  11      251.13      248.94     11.37 o 
   9   1  11      317.87      314.27     12.98 o 
  10   1  11      166.94      167.22     11.79 o 
  11   1  11       41.01       53.87     10.94 o 
  12   1  11      301.15      322.42     17.05 o 
  13   1  11       16.18       20.41     13.09 o 
 -14   2  11      382.02      399.70     34.51 o 
 -13   2  11      718.11      759.79     31.63 o 
 -12   2  11       18.96       57.17     18.93 o 
 -11   2  11      614.30      637.88     20.53 o 
 -10   2  11      254.27      246.39     14.34 o 
  -9   2  11       88.39       83.64     10.11 o 
  -8   2  11      640.94      656.10     16.25 o 
  -7   2  11      868.72      872.13     16.75 o 
  -6   2  11      531.83      485.45     12.16 o 
  -5   2  11     1304.40     1364.00     18.92 o 
  -4   2  11      537.79      528.53     12.55 o 
  -3   2  11     2980.26     2994.33     32.52 o 
  -2   2  11      117.93      146.69      5.79 o 
  -1   2  11       39.21       50.03     14.38 o 
   0   2  11       24.06        9.33      3.73 o 
   1   2  11       92.13      148.21      5.60 o 
   2   2  11       28.04       29.60      4.43 o 
   3   2  11     1782.13     1555.77     19.92 o 
   4   2  11     4241.44     4273.82     49.77 o 
   5   2  11     2152.83     1950.15     45.67 o 
   6   2  11     1017.80      947.37     19.61 o 
   7   2  11     4167.66     4104.13     55.20 o 
   8   2  11      586.42      638.38     16.73 o 
   9   2  11     2267.51     2278.84     35.98 o 
  10   2  11      212.26      205.72     12.47 o 
  11   2  11      784.53      747.96     20.71 o 
  12   2  11        1.64       -1.07     10.60 o 
  13   2  11       53.85       50.00     12.93 o 
 -13   3  11        2.23       10.93     20.88 o 
 -12   3  11       46.35       95.37     21.47 o 
 -11   3  11      438.90      475.38     16.52 o 
 -10   3  11       14.74       26.16     10.23 o 
  -9   3  11     1468.79     1433.65     23.04 o 
  -8   3  11        2.71       -0.24      7.88 o 
  -7   3  11     5035.81     4995.39     56.42 o 
  -6   3  11      228.09      199.14      8.74 o 
  -5   3  11     7054.73     6965.98     70.41 o 
  -4   3  11        0.17       -4.75      4.75 o 
  -3   3  11     2364.34     2177.19     26.36 o 
  -2   3  11      355.71      407.87      9.12 o 
  -1   3  11     1130.24      959.49     13.35 o 
   0   3  11       10.00        2.98      3.93 o 
   1   3  11     3797.06     3674.18     44.27 o 
   2   3  11      388.15      377.05      8.85 o 
   3   3  11     1865.33     1713.51     20.12 o 
   4   3  11        3.35       -1.18      4.77 o 
   5   3  11       51.85       37.28      6.79 o 
   6   3  11      469.84      458.65     13.64 o 
   7   3  11       27.58       40.84      7.97 o 
   8   3  11       53.50       47.49      9.81 o 
   9   3  11      644.47      642.80     17.88 o 
  10   3  11        2.16       -9.41     10.84 o 
  11   3  11      425.37      439.13     16.62 o 
  12   3  11       36.95       18.16     11.52 o 
  13   3  11      100.56      117.88     14.07 o 
 -13   4  11      997.01     1129.88     42.03 o 
 -12   4  11       32.20       70.96     20.76 o 
 -11   4  11      977.16     1034.00     23.04 o 
 -10   4  11       32.44       35.48     10.55 o 
  -9   4  11      212.37      211.79     10.78 o 
  -8   4  11        9.47       22.35      9.62 o 
  -7   4  11        0.24        5.96      7.37 o 
  -6   4  11      538.40      531.97     12.72 o 
  -5   4  11      628.69      638.34     24.57 o 
  -4   4  11       68.14       78.93      6.03 o 
  -3   4  11      180.71      221.14      7.49 o 
  -2   4  11      209.97      230.69      9.66 o 
  -1   4  11      882.47      818.40     12.11 o 
   0   4  11       35.41       57.17      4.60 o 
   1   4  11     6928.79     6745.58     71.51 o 
   2   4  11      190.68      193.41      9.93 o 
   3   4  11     4750.86     4633.80     54.01 o 
   4   4  11      328.09      277.11      7.80 o 
   5   4  11     4681.34     4678.74     60.55 o 
   6   4  11       53.89       34.59      7.25 o 
   7   4  11     5220.63     4972.91     67.58 o 
   8   4  11        1.19       -3.45      7.70 o 
   9   4  11     2424.41     2329.57     36.76 o 
  10   4  11      290.48      323.94     14.03 o 
  11   4  11      547.46      605.42     19.31 o 
  12   4  11      178.44      162.67     13.53 o 
  13   4  11      559.64      590.55     20.42 o 
 -13   5  11      702.32      755.71     36.14 o 
 -12   5  11       66.56       91.88     17.54 o 
 -11   5  11     1032.88     1055.56     30.11 o 
 -10   5  11       38.33       27.89      9.67 o 
  -9   5  11      222.30      226.65     11.08 o 
  -8   5  11      124.18      104.92      9.11 o 
  -7   5  11     1022.79     1016.38     18.56 o 
  -6   5  11     1208.87     1203.89     22.21 o 
  -5   5  11     7904.08     7591.72    144.68 o 
  -4   5  11      148.76      132.48      7.26 o 
  -3   5  11     1469.28     1390.94     18.97 o 
  -2   5  11      809.05      801.39     12.40 o 
  -1   5  11       89.68      113.65      5.43 o 
   0   5  11        8.46        9.72      4.26 o 
   1   5  11     1159.44     1163.85     16.67 o 
   2   5  11       73.26       65.83      6.10 o 
   3   5  11      310.96      330.14     10.36 o 
   4   5  11      121.22      119.38      5.96 o 
   5   5  11     1392.51     1361.54     22.84 o 
   6   5  11        9.31       -0.37      6.79 o 
   7   5  11     1487.79     1427.59     24.98 o 
   8   5  11       14.42       -4.43      7.89 o 
   9   5  11      121.09      111.61     10.52 o 
  10   5  11       30.59       17.70      9.76 o 
  11   5  11        2.96       -7.00      9.90 o 
  12   5  11      126.39      152.56     13.35 o 
  13   5  11        6.21       10.44     12.87 o 
 -13   6  11      314.76      305.55     26.82 o 
 -12   6  11       34.68       41.23     17.35 o 
 -11   6  11      507.80      560.02     18.39 o 
 -10   6  11      377.00      365.92     14.27 o 
  -9   6  11       62.89       64.95      9.91 o 
  -8   6  11        0.93       -1.31      8.33 o 
  -7   6  11       14.59       26.92      7.96 o 
  -6   6  11     1072.75      979.71     17.25 o 
  -5   6  11     2103.46     2066.66     27.87 o 
  -4   6  11      142.03      189.66      8.43 o 
  -3   6  11      907.96      842.33     13.94 o 
  -2   6  11      513.10      529.56     10.33 o 
  -1   6  11     1734.45     1655.85     21.16 o 
   0   6  11      164.30      170.09      6.10 o 
   1   6  11     2057.77     1932.55     24.29 o 
   2   6  11        2.37       -2.96      5.22 o 
   3   6  11     7592.76     7859.14     89.46 o 
   4   6  11      479.37      456.10     12.46 o 
   5   6  11      796.04      787.19     15.11 o 
   6   6  11        0.43       -6.67      6.67 o 
   7   6  11      412.37      391.20     13.18 o 
   8   6  11      131.39      128.60     10.15 o 
   9   6  11     1045.10     1063.96     28.22 o 
  10   6  11        2.96       -7.47      9.59 o 
  11   6  11        4.38       -3.37     13.99 o 
  12   6  11      143.16      131.04     14.35 o 
  13   6  11        2.38       16.29     15.52 o 
 -13   7  11       24.58        8.62     17.58 o 
 -12   7  11        0.49        3.63     16.18 o 
 -11   7  11      142.39      127.32     12.23 o 
 -10   7  11       43.97       25.73     10.67 o 
  -9   7  11     1048.29     1031.28     20.90 o 
  -8   7  11      434.09      447.86     14.80 o 
  -7   7  11     8509.53     8151.04    102.92 o 
  -6   7  11     1438.61     1439.35     21.68 o 
  -5   7  11     1096.44     1071.94     17.95 o 
  -4   7  11     1359.60     1232.39     27.50 o 
  -3   7  11      911.70      880.90     15.98 o 
  -2   7  11      207.79      205.81      6.90 o 
  -1   7  11        9.02       12.99      4.81 o 
   0   7  11       11.71       18.92      5.22 o 
   1   7  11       29.11       26.62      6.29 o 
   2   7  11     2727.69     2726.28     32.49 o 
   3   7  11       60.18       63.77      7.04 o 
   4   7  11     2916.10     2735.34     36.42 o 
   5   7  11      749.14      768.06     16.95 o 
   6   7  11     1026.04      971.45     37.48 o 
   7   7  11      345.61      330.92     16.57 o 
   8   7  11      127.31      110.68     10.20 o 
   9   7  11      341.47      345.78     14.25 o 
  10   7  11        0.10        5.18      9.79 o 
  11   7  11      137.30      142.12     13.59 o 
  12   7  11        0.65       -3.92     14.84 o 
 -13   8  11       16.57        6.27     18.16 o 
 -12   8  11       18.58       22.79     14.51 o 
 -11   8  11      403.16      347.95     15.41 o 
 -10   8  11       20.01        0.67     10.42 o 
  -9   8  11       49.72       45.35     10.47 o 
  -8   8  11      409.70      368.48     13.43 o 
  -7   8  11      124.04      154.28     12.86 o 
  -6   8  11      125.09      142.29      8.96 o 
  -5   8  11      325.67      310.96     10.32 o 
  -4   8  11     1986.95     1889.87     28.57 o 
  -3   8  11     4973.31     4623.57    117.76 o 
  -2   8  11       51.50       33.12      6.07 o 
  -1   8  11     2932.74     2803.38     31.15 o 
   0   8  11     1253.83     1282.74     19.59 o 
   1   8  11     4106.16     4013.78     45.33 o 
   2   8  11       73.13       82.87      7.53 o 
   3   8  11      602.58      533.19     11.81 o 
   4   8  11       10.87        4.34      6.66 o 
   5   8  11     6215.19     6298.42     87.48 o 
   6   8  11      367.37      372.58     14.33 o 
   7   8  11        8.91        2.98      9.26 o 
   8   8  11       78.91       48.01      9.08 o 
   9   8  11       68.92       87.57     11.57 o 
  10   8  11      497.16      499.58     18.90 o 
  11   8  11       34.01       59.71     15.05 o 
  12   8  11      895.48      980.32     37.33 o 
 -13   9  11       40.17       -4.12     17.49 o 
 -12   9  11       75.94       39.59     15.41 o 
 -11   9  11      630.14      632.09     18.95 o 
 -10   9  11      129.04      109.79     12.02 o 
  -9   9  11     1616.29     1501.05     26.30 o 
  -8   9  11       89.25       70.26     10.12 o 
  -7   9  11     2428.78     2336.26     41.45 o 
  -6   9  11      598.22      557.72     14.96 o 
  -5   9  11      746.49      690.78     15.85 o 
  -4   9  11        1.69       -6.56      6.56 o 
  -3   9  11     5825.26     5604.57     76.38 o 
  -2   9  11      694.38      653.05     13.12 o 
  -1   9  11     2651.49     2500.88     36.70 o 
   0   9  11     3308.28     3356.17     44.90 o 
   1   9  11      402.14      329.17     17.11 o 
   2   9  11     1288.47     1162.17     22.70 o 
   3   9  11      160.28      149.81      7.96 o 
   4   9  11      195.19      191.97      9.99 o 
   5   9  11      258.13      247.67     14.65 o 
   6   9  11     1828.74     1755.91     29.12 o 
   7   9  11      686.29      622.83     18.99 o 
   8   9  11       54.64       54.52     12.60 o 
   9   9  11      288.80      277.33     25.70 o 
  10   9  11       17.20       22.99     13.34 o 
  11   9  11      178.15      189.43     17.66 o 
  12   9  11        0.12       14.15     18.44 o 
 -12  10  11       54.12       42.36     15.87 o 
 -11  10  11      366.77      355.75     15.67 o 
 -10  10  11      296.00      222.40     13.43 o 
  -9  10  11      109.90      119.78     11.54 o 
  -8  10  11      667.55      639.31     16.92 o 
  -7  10  11      728.89      642.10     16.69 o 
  -6  10  11      754.41      671.81     16.38 o 
  -5  10  11        4.33       -7.23      7.76 o 
  -4  10  11       61.84       39.19      8.16 o 
  -3  10  11      238.01      267.78     10.47 o 
  -2  10  11      144.06      114.75      7.74 o 
  -1  10  11     3986.00     3897.38     62.42 o 
   0  10  11      276.85      246.82     10.66 o 
   1  10  11     2581.04     2654.79     32.52 o 
   2  10  11      164.73      162.32      8.20 o 
   3  10  11     3734.48     3610.39     44.83 o 
   4  10  11      255.05      278.88     11.17 o 
   5  10  11     2805.82     2783.56     40.50 o 
   6  10  11      640.21      607.49     16.45 o 
   7  10  11      704.90      684.22     22.70 o 
   8  10  11       29.13       41.65     12.63 o 
   9  10  11     1136.28     1180.44     31.37 o 
  10  10  11       70.37       86.98     15.40 o 
  11  10  11       72.72      105.62     20.03 o 
  12  10  11       23.61        8.81     19.77 o 
 -12  11  11        0.38      -12.36     14.84 o 
 -11  11  11       18.79        5.27     11.57 o 
 -10  11  11        9.65       13.32     10.90 o 
  -9  11  11      980.24      975.94     21.62 o 
  -8  11  11        3.59       -9.33      9.33 o 
  -7  11  11     1209.35     1115.06     21.38 o 
  -6  11  11       94.23       63.44      9.36 o 
  -5  11  11      226.10      230.24     11.16 o 
  -4  11  11      816.78      739.97     16.38 o 
  -3  11  11     5447.52     5369.36     63.92 o 
  -2  11  11       11.67        9.01      8.34 o 
  -1  11  11     4329.67     4070.87     49.86 o 
   0  11  11      816.23      799.69     16.07 o 
   1  11  11     1185.73     1268.11     21.97 o 
   2  11  11       40.29       23.94      6.87 o 
   3  11  11      579.59      545.44     13.15 o 
   4  11  11      473.40      473.01     14.51 o 
   5  11  11     1186.02     1194.60     24.89 o 
   6  11  11      265.41      256.65     13.14 o 
   7  11  11       15.68       11.71     11.26 o 
   8  11  11      185.46      164.26     15.24 o 
   9  11  11      483.67      487.98     21.58 o 
  10  11  11        0.11       -3.96     13.30 o 
  11  11  11      692.68      766.35     47.57 o 
  12  11  11       72.95       62.99     21.21 o 
 -12  12  11       16.20        0.76     15.41 o 
 -11  12  11      337.47      301.36     15.53 o 
 -10  12  11       38.72       -5.42     10.91 o 
  -9  12  11      301.38      338.38     14.61 o 
  -8  12  11      138.88      100.46     10.99 o 
  -7  12  11      769.42      723.43     18.14 o 
  -6  12  11       43.31       21.43      9.16 o 
  -5  12  11      150.70      133.83     10.09 o 
  -4  12  11        0.40        2.00      8.35 o 
  -3  12  11     1242.48     1288.71     22.00 o 
  -2  12  11       33.58        6.06      8.00 o 
  -1  12  11     1322.02     1277.39     21.29 o 
   0  12  11     1040.79     1138.26     19.82 o 
   1  12  11      969.75      957.29     16.54 o 
   2  12  11      609.05      557.70     14.00 o 
   3  12  11      111.62       99.97      8.73 o 
   4  12  11       37.33       15.87      9.50 o 
   5  12  11     3814.85     3715.58     64.09 o 
   6  12  11      704.08      681.26     20.02 o 
   7  12  11      695.82      730.78     21.10 o 
   8  12  11        3.10      -10.34     12.37 o 
   9  12  11      633.56      669.48     25.08 o 
  10  12  11       63.37       58.41     18.11 o 
  11  12  11      345.28      358.26     26.31 o 
 -11  13  11      742.86      837.94     28.22 o 
 -10  13  11      195.05      217.59     17.00 o 
  -9  13  11      424.12      436.68     16.47 o 
  -8  13  11      402.21      410.88     15.26 o 
  -7  13  11      365.88      400.41     19.60 o 
  -6  13  11      744.08      663.30     17.63 o 
  -5  13  11      205.85      220.36     14.50 o 
  -4  13  11      579.73      537.70     15.40 o 
  -3  13  11     5086.56     4851.55     59.38 o 
  -2  13  11       18.67       17.80      8.38 o 
  -1  13  11      390.46      397.81     16.20 o 
   0  13  11      714.11      672.02     15.75 o 
   1  13  11       55.71       39.95      8.06 o 
   2  13  11       61.39       35.96      7.45 o 
   3  13  11      199.65      197.95     11.59 o 
   4  13  11      117.03      139.12     11.59 o 
   5  13  11      454.50      439.88     18.61 o 
   6  13  11      651.35      725.23     20.98 o 
   7  13  11        8.83      -11.24     11.24 o 
   8  13  11        0.21        2.00     13.00 o 
   9  13  11      450.26      494.43     22.26 o 
  10  13  11       30.60       35.05     18.41 o 
  11  13  11       36.88       52.32     29.09 o 
 -11  14  11        4.78        7.11     13.48 o 
 -10  14  11       28.46       19.10     11.86 o 
  -9  14  11      410.49      400.54     15.89 o 
  -8  14  11      145.11      129.10     13.30 o 
  -7  14  11       70.05       70.87     10.89 o 
  -6  14  11      317.73      293.07     13.25 o 
  -5  14  11       48.05       45.43     10.04 o 
  -4  14  11      519.17      511.30     16.04 o 
  -3  14  11       69.53       69.74      9.71 o 
  -2  14  11        0.94        1.00      8.31 o 
  -1  14  11      796.74      814.32     18.86 o 
   0  14  11       30.87       45.47      9.44 o 
   1  14  11     4189.56     3964.15     49.86 o 
   2  14  11      126.75      124.51      9.72 o 
   3  14  11      718.72      683.31     16.03 o 
   4  14  11      286.22      287.07     11.78 o 
   5  14  11      827.95      849.21     28.85 o 
   6  14  11     1106.13     1088.03     25.66 o 
   7  14  11       30.10       24.14     11.52 o 
   8  14  11      875.16      920.42     27.95 o 
   9  14  11       84.96      100.23     19.26 o 
  10  14  11       50.27       61.60     19.82 o 
  11  14  11     1980.97     2164.33     57.54 o 
 -11  15  11      132.10      112.83     15.47 o 
 -10  15  11        0.78        2.70     12.06 o 
  -9  15  11      116.43       95.61     12.87 o 
  -8  15  11       20.46        1.64     10.91 o 
  -7  15  11     1367.02     1341.85     32.71 o 
  -6  15  11       42.51       44.40     10.80 o 
  -5  15  11      901.92      947.78     20.66 o 
  -4  15  11       13.99       10.75      9.43 o 
  -3  15  11      464.61      492.19     18.63 o 
  -2  15  11       47.26       24.82      9.99 o 
  -1  15  11      659.53      662.31     17.91 o 
   0  15  11       87.92       66.92     10.03 o 
   1  15  11      321.65      344.71     19.78 o 
   2  15  11       59.37       79.21     12.28 o 
   3  15  11      288.27      294.60     11.74 o 
   4  15  11     1512.51     1513.06     25.02 o 
   5  15  11       22.06       23.06     11.37 o 
   6  15  11     1433.10     1417.55     30.25 o 
   7  15  11       31.65       13.30     11.72 o 
   8  15  11        5.88       15.71     17.46 o 
   9  15  11      147.04      154.02     21.20 o 
  10  15  11      227.52      240.92     23.58 o 
 -10  16  11      179.45      188.71     14.88 o 
  -9  16  11      130.52       93.10     13.05 o 
  -8  16  11       68.98       53.12     12.17 o 
  -7  16  11      257.43      253.49     14.06 o 
  -6  16  11      196.92      173.33     12.68 o 
  -5  16  11        3.36       -8.19     10.10 o 
  -4  16  11       17.07       10.04      9.87 o 
  -3  16  11       30.44       29.06      9.64 o 
  -2  16  11        1.84       -9.69      9.69 o 
  -1  16  11      101.87      113.82     12.01 o 
   0  16  11      140.14      144.49     14.78 o 
   1  16  11     1416.87     1382.31     28.63 o 
   2  16  11       14.38        6.76     10.65 o 
   3  16  11      860.37      902.81     25.17 o 
   4  16  11      276.73      274.74     12.45 o 
   5  16  11     1231.44     1240.51     27.78 o 
   6  16  11      286.12      339.34     16.34 o 
   7  16  11     1382.93     1479.78     32.05 o 
   8  16  11      448.22      392.91     24.45 o 
   9  16  11      965.98     1015.87     36.98 o 
  10  16  11       11.41        8.19     18.35 o 
 -10  17  11       65.44       54.33     13.63 o 
  -9  17  11      365.92      343.15     16.78 o 
  -8  17  11        1.55       11.93     11.98 o 
  -7  17  11      806.03      801.81     20.91 o 
  -6  17  11        2.63       -9.27     10.60 o 
  -5  17  11     1040.37      994.12     22.10 o 
  -4  17  11      259.70      249.87     13.29 o 
  -3  17  11     1365.98     1430.31     25.49 o 
  -2  17  11       14.23      -10.00     10.00 o 
  -1  17  11      658.82      636.96     22.99 o 
   0  17  11       65.36       53.00     11.24 o 
   1  17  11      526.71      510.54     18.27 o 
   2  17  11       44.57       18.74     11.11 o 
   3  17  11      267.09      282.65     16.26 o 
   4  17  11      843.20      743.85     21.24 o 
   5  17  11      781.73      821.44     23.65 o 
   6  17  11       39.39        7.65     13.62 o 
   7  17  11        6.30       -8.72     13.24 o 
   8  17  11        3.90       -0.52     14.27 o 
   9  17  11       37.80       19.18     18.99 o 
  -9  18  11       10.02        1.33     13.77 o 
  -8  18  11       41.11       44.81     13.97 o 
  -7  18  11        2.40       -0.05     11.62 o 
  -6  18  11        0.10       -3.31     11.07 o 
  -5  18  11       13.97       -4.66     10.84 o 
  -4  18  11        0.89        1.69     11.09 o 
  -3  18  11       40.47       53.73     15.18 o 
  -2  18  11      244.67      248.38     17.68 o 
  -1  18  11       57.16       79.32     13.04 o 
   0  18  11       21.53       12.99     11.36 o 
   1  18  11      323.12      355.41     29.89 o 
   2  18  11      571.11      521.66     19.47 o 
   3  18  11     1353.26     1297.37     37.98 o 
   4  18  11      124.82      148.43     13.85 o 
   5  18  11      481.48      551.10     23.22 o 
   6  18  11      268.22      287.36     27.80 o 
   7  18  11      119.47      131.46     16.61 o 
   8  18  11      236.20      262.77     19.87 o 
   9  18  11      399.75      431.81     38.78 o 
  -8  19  11      311.20      303.17     21.25 o 
  -7  19  11     1032.96     1076.94     26.88 o 
  -6  19  11      164.93      168.36     15.01 o 
  -5  19  11      186.08      169.85     14.37 o 
  -4  19  11       35.47       17.93     13.13 o 
  -3  19  11      962.34     1012.10     26.80 o 
  -2  19  11      228.16      217.47     15.78 o 
  -1  19  11     3044.52     3024.25     62.20 o 
   0  19  11        3.75        5.93     12.08 o 
   1  19  11      511.92      457.34     18.70 o 
   2  19  11       61.92       48.61     12.45 o 
   3  19  11      120.00      117.93     15.14 o 
   4  19  11       55.21       42.11     12.61 o 
   5  19  11      246.95      309.14     22.69 o 
   6  19  11        6.83       14.79     22.68 o 
   7  19  11       86.55       81.05     25.39 o 
   8  19  11      160.87      201.54     24.40 o 
  -8  20  11       25.60       15.46     13.15 o 
  -7  20  11      150.74      176.71     15.98 o 
  -6  20  11        4.74        0.44     12.22 o 
  -5  20  11       11.70       -6.26     12.44 o 
  -4  20  11      169.63      134.64     15.59 o 
  -3  20  11      239.58      232.98     16.57 o 
  -2  20  11      205.78      224.64     16.43 o 
  -1  20  11      321.60      292.74     17.01 o 
   0  20  11      182.07      189.83     15.26 o 
   1  20  11      317.38      309.31     17.14 o 
   2  20  11      224.36      198.85     15.76 o 
   3  20  11      542.60      497.61     19.51 o 
   4  20  11      157.98      138.45     14.56 o 
   5  20  11      141.70      122.20     25.07 o 
   6  20  11        3.66      -25.44     25.44 o 
   7  20  11       46.66       16.52     18.35 o 
  -7  21  11     1513.84     1549.23     65.01 o 
  -6  21  11       60.67       63.32     17.38 o 
  -5  21  11      450.88      459.31     19.17 o 
  -4  21  11      304.39      305.62     18.34 o 
  -3  21  11      267.95      265.53     22.06 o 
  -2  21  11      133.56      143.45     20.17 o 
  -1  21  11      419.20      436.02     19.82 o 
   0  21  11      194.90      222.58     16.91 o 
   1  21  11      812.05      838.60     30.21 o 
   2  21  11       91.75       83.47     16.00 o 
   3  21  11      105.12      116.87     14.69 o 
   4  21  11       73.12       56.80     15.56 o 
   5  21  11       10.57       -1.67     23.34 o 
   6  21  11        5.11      -15.81     30.66 o 
  -6  22  11       43.81       33.56     14.23 o 
  -5  22  11       42.84       23.84     15.18 o 
  -4  22  11       15.61        8.00     14.20 o 
  -3  22  11      316.75      312.02     19.16 o 
  -2  22  11        0.59        5.86     13.78 o 
  -1  22  11      343.02      308.80     18.59 o 
   0  22  11       13.39       22.37     16.15 o 
   1  22  11       82.95       92.51     15.02 o 
   2  22  11      446.47      480.80     22.73 o 
   3  22  11       96.27      113.70     14.91 o 
   4  22  11      447.37      490.57     26.97 o 
   5  22  11      527.34      535.01     37.67 o 
  -5  23  11      299.21      239.69     24.03 o 
  -4  23  11        1.50      -12.97     14.71 o 
  -3  23  11      215.12      194.76     18.03 o 
  -2  23  11      715.14      723.56     25.56 o 
  -1  23  11      206.91      229.64     17.66 o 
   0  23  11     1008.92     1008.41     28.20 o 
   1  23  11      291.44      343.48     21.71 o 
   2  23  11        1.80       -2.34     15.61 o 
   3  23  11       44.11       40.40     15.89 o 
   4  23  11       30.18       23.71     16.02 o 
  -3  24  11       15.94       -4.32     18.98 o 
  -2  24  11       62.99       44.62     16.19 o 
  -1  24  11      370.17      387.34     21.08 o 
   0  24  11       17.09       20.61     15.40 o 
   1  24  11      274.87      345.60     22.62 o 
   2  24  11       12.36        0.21     15.46 o 
 -12   0  12      146.69      261.43     33.48 o 
 -10   0  12     2242.18     2151.79     53.62 o 
  -8   0  12     1719.77     1753.86     43.72 o 
  -6   0  12     9616.33     9522.88    143.72 o 
  -4   0  12     6485.29     6327.24     97.40 o 
  -2   0  12     1267.24     1038.35     22.45 o 
   0   0  12      348.48      483.26     16.29 o 
   2   0  12     8987.02     9268.33    178.45 o 
   4   0  12      288.47      244.06     13.30 o 
   6   0  12        0.06        5.85     14.56 o 
   8   0  12      420.47      379.50     25.43 o 
  10   0  12        3.10       10.42     14.35 o 
  12   0  12       85.74       68.22     17.32 o 
 -13   1  12      432.20      521.18     27.67 o 
 -12   1  12     1831.38     1969.03     64.26 o 
 -11   1  12      198.28      219.82     19.86 o 
 -10   1  12     1261.34     1394.82     28.76 o 
  -9   1  12      323.93      370.07     15.81 o 
  -8   1  12      271.09      312.74     14.42 o 
  -7   1  12      377.82      349.87     16.27 o 
  -6   1  12      732.76      737.36     15.14 o 
  -5   1  12      270.36      260.59     11.67 o 
  -4   1  12      715.59      751.02     17.28 o 
  -3   1  12       84.90      109.88      6.77 o 
  -2   1  12      859.92      837.93     14.04 o 
  -1   1  12      393.54      421.75     11.50 o 
   0   1  12     1503.28     1445.72     19.40 o 
   1   1  12      295.78      322.47     11.12 o 
   2   1  12     2773.43     2496.10     35.18 o 
   3   1  12       28.93       17.32      5.47 o 
   4   1  12     3455.62     3070.19     84.69 o 
   5   1  12       33.47       22.13      6.41 o 
   6   1  12     4361.21     4420.25     58.30 o 
   7   1  12      787.89      782.15     19.14 o 
   8   1  12      834.59      804.15     20.54 o 
   9   1  12        5.12       10.98      9.30 o 
  10   1  12      543.21      569.30     19.67 o 
  11   1  12      158.30      132.40     13.38 o 
  12   1  12      101.03       85.10     13.32 o 
  13   1  12       24.78       28.47     13.58 o 
 -13   2  12      204.41      244.45     26.12 o 
 -12   2  12     1342.83     1347.34     44.13 o 
 -11   2  12       93.35      152.38     23.73 o 
 -10   2  12     2030.47     2140.87     54.05 o 
  -9   2  12      205.78      255.33     14.18 o 
  -8   2  12     3675.30     3648.93     47.85 o 
  -7   2  12     1349.85     1268.06     22.34 o 
  -6   2  12      747.12      745.88     16.28 o 
  -5   2  12      945.11      864.40     15.53 o 
  -4   2  12     1890.09     1825.73     24.32 o 
  -3   2  12      190.76      201.79      8.27 o 
  -2   2  12      646.39      531.90     11.70 o 
  -1   2  12        1.49        8.96      4.93 o 
   0   2  12     1525.65     1506.82     20.10 o 
   1   2  12        0.06        0.71      6.51 o 
   2   2  12     2007.61     1908.15     25.71 o 
   3   2  12        9.46        3.54      7.28 o 
   4   2  12     1290.54     1128.67     19.75 o 
   5   2  12      218.67      246.07     11.10 o 
   6   2  12      176.11      174.03     11.41 o 
   7   2  12       18.34       16.55      8.80 o 
   8   2  12        1.65       -4.44      7.78 o 
   9   2  12      938.35      864.84     20.46 o 
  10   2  12      186.70      159.12     12.03 o 
  11   2  12      508.55      470.95     17.48 o 
  12   2  12        3.24       -8.08     11.30 o 
  13   2  12       45.28       35.66     13.49 o 
 -13   3  12       22.51      -22.13     22.13 o 
 -12   3  12      235.25      218.41     24.86 o 
 -11   3  12        1.35        1.18     12.66 o 
 -10   3  12       13.18       32.48     12.52 o 
  -9   3  12       22.75       32.64     11.57 o 
  -8   3  12      255.87      277.54     12.58 o 
  -7   3  12      794.77      872.75     18.74 o 
  -6   3  12       20.94        6.94      8.00 o 
  -5   3  12     2352.53     2237.83     39.69 o 
  -4   3  12      243.83      207.04      8.42 o 
  -3   3  12       57.71       28.50      6.26 o 
  -2   3  12      154.87      112.66      6.88 o 
  -1   3  12      141.41      178.71      7.05 o 
   0   3  12     2789.77     2661.82     31.53 o 
   1   3  12     2876.60     2904.49     36.61 o 
   2   3  12     1637.39     1563.13     20.59 o 
   3   3  12      934.48      857.91     15.37 o 
   4   3  12     1802.33     1825.21     27.84 o 
   5   3  12       21.34       10.54      8.67 o 
   6   3  12      977.36     1060.40     37.25 o 
   7   3  12       29.65       23.22      7.78 o 
   8   3  12      455.48      432.83     14.70 o 
   9   3  12      192.60      199.15     11.75 o 
  10   3  12       21.44       28.20     10.00 o 
  11   3  12      119.06      119.13     12.24 o 
  12   3  12      124.72      129.15     13.63 o 
  13   3  12      172.38      192.32     17.42 o 
 -13   4  12       77.14       68.65     33.85 o 
 -12   4  12      889.17      947.96     38.03 o 
 -11   4  12      141.93      154.42     15.87 o 
 -10   4  12     3189.89     3171.95     48.83 o 
  -9   4  12        4.06       -9.86      9.86 o 
  -8   4  12     1924.15     1996.74     30.88 o 
  -7   4  12     1468.34     1443.66     24.40 o 
  -6   4  12     1575.98     1528.08     24.52 o 
  -5   4  12     1611.04     1564.56     27.24 o 
  -4   4  12     2231.42     2014.79     53.47 o 
  -3   4  12       11.18        6.79      6.10 o 
  -2   4  12      787.19      753.66     13.38 o 
  -1   4  12        4.42       -4.92      4.92 o 
   0   4  12       11.28        7.99      5.66 o 
   1   4  12      254.16      252.56      7.86 o 
   2   4  12      158.73      180.75      7.50 o 
   3   4  12     4053.75     4173.43     50.10 o 
   4   4  12        7.93       13.75      7.07 o 
   5   4  12       29.42       14.76      9.57 o 
   6   4  12        4.78        6.41      8.49 o 
   7   4  12        0.90       -7.96      8.92 o 
   8   4  12       18.39       14.66     10.03 o 
   9   4  12      246.92      247.53     18.37 o 
  10   4  12        3.81        3.37     11.22 o 
  11   4  12       13.83       -8.13     12.06 o 
  12   4  12      341.67      354.09     18.88 o 
 -13   5  12        1.16       15.54     23.01 o 
 -12   5  12      205.62      187.37     30.29 o 
 -11   5  12       99.47      124.86     15.30 o 
 -10   5  12      534.62      532.70     18.57 o 
  -9   5  12       52.13       44.57     10.81 o 
  -8   5  12      195.99      185.63     11.69 o 
  -7   5  12       55.44       63.40      8.52 o 
  -6   5  12      375.14      342.28     10.94 o 
  -5   5  12      210.72      208.49      9.14 o 
  -4   5  12       54.01       57.41      6.73 o 
  -3   5  12     1587.33     1456.40     21.78 o 
  -2   5  12       12.14       -1.34      4.80 o 
  -1   5  12       51.87       43.94      5.27 o 
   0   5  12     1985.13     2000.63     25.27 o 
   1   5  12      637.63      581.33     13.01 o 
   2   5  12     2137.62     2144.28     28.92 o 
   3   5  12      106.51      102.84      7.76 o 
   4   5  12     6356.27     6379.64     93.74 o 
   5   5  12      344.44      317.97     17.45 o 
   6   5  12      839.53      801.17     20.05 o 
   7   5  12        6.71       -3.24      8.92 o 
   8   5  12      220.50      220.64     13.40 o 
   9   5  12      177.92      169.35     13.48 o 
  10   5  12      418.11      408.93     18.19 o 
  11   5  12       52.14       32.94     12.90 o 
  12   5  12       12.69       28.37     13.78 o 
 -13   6  12        2.98      -21.30     21.30 o 
 -12   6  12      704.95      759.00     35.99 o 
 -11   6  12      100.52       90.84     15.28 o 
 -10   6  12      256.55      276.25     15.11 o 
  -9   6  12      120.35       97.81     12.41 o 
  -8   6  12     2242.11     2132.58     31.08 o 
  -7   6  12        0.15       -0.34      7.90 o 
  -6   6  12     2707.31     2552.13     32.68 o 
  -5   6  12     1291.59     1224.55     19.26 o 
  -4   6  12     6975.22     6537.03     94.81 o 
  -3   6  12     1323.11     1251.15     19.91 o 
  -2   6  12     2470.30     2361.46     27.22 o 
  -1   6  12      330.60      300.98      8.72 o 
   0   6  12     1178.71     1055.64     17.03 o 
   1   6  12      572.12      541.59     12.68 o 
   2   6  12     3228.95     3195.69     39.71 o 
   3   6  12      129.16      111.60      8.02 o 
   4   6  12       55.80       90.21     12.09 o 
   5   6  12      208.12      192.12     15.28 o 
   6   6  12       11.90        4.42      8.87 o 
   7   6  12      259.67      216.09     12.71 o 
   8   6  12      106.26       96.26     11.70 o 
   9   6  12       39.41       35.64     11.30 o 
  10   6  12       42.92       40.04     12.59 o 
  11   6  12        2.55      -12.02     12.02 o 
  12   6  12     1765.09     1808.40     42.35 o 
 -13   7  12        1.44      -17.12     22.64 o 
 -12   7  12       19.82       15.45     21.04 o 
 -11   7  12       62.62       34.52     12.76 o 
 -10   7  12      552.49      580.79     17.49 o 
  -9   7  12      326.81      345.02     13.94 o 
  -8   7  12        6.58       -0.78      9.30 o 
  -7   7  12       51.53       48.55      8.74 o 
  -6   7  12       35.60       39.51      8.13 o 
  -5   7  12      121.46      130.41      8.41 o 
  -4   7  12       15.28        2.07      6.57 o 
  -3   7  12      306.28      273.99     16.27 o 
  -2   7  12       26.25       10.75      5.70 o 
  -1   7  12        0.16       -4.91      4.91 o 
   0   7  12     2675.12     2733.58     32.84 o 
   1   7  12      422.01      386.26     10.38 o 
   2   7  12     7717.89     7735.38     87.87 o 
   3   7  12      144.97      134.51      8.43 o 
   4   7  12     5751.74     5633.93     78.57 o 
   5   7  12     1022.15     1011.61     22.48 o 
   6   7  12      715.02      684.93     18.87 o 
   7   7  12        1.48       -9.21      9.21 o 
   8   7  12      165.77      169.81     13.07 o 
   9   7  12       21.89        8.24     11.23 o 
  10   7  12      938.67      977.99     26.04 o 
  11   7  12       85.53       53.24     14.68 o 
  12   7  12       20.01       53.43     16.31 o 
 -12   8  12      222.26      226.59     25.70 o 
 -11   8  12       43.90       22.14     13.08 o 
 -10   8  12      306.40      330.59     21.36 o 
  -9   8  12       41.35       33.09     10.60 o 
  -8   8  12     1389.22     1347.02     31.35 o 
  -7   8  12       15.05       17.73      9.53 o 
  -6   8  12     1223.28     1128.82     19.29 o 
  -5   8  12        1.01       -7.28      7.28 o 
  -4   8  12        8.69       -2.46      7.41 o 
  -3   8  12      704.26      663.21     13.64 o 
  -2   8  12     3383.77     3416.26     43.70 o 
  -1   8  12      165.12      170.47      7.57 o 
   0   8  12     1173.77     1196.57     20.41 o 
   1   8  12      523.53      551.72     13.29 o 
   2   8  12       10.40       18.59      6.50 o 
   3   8  12        0.61       -6.90      6.90 o 
   4   8  12       45.67       47.71      7.47 o 
   5   8  12      316.01      308.57     13.49 o 
   6   8  12      232.24      216.70     15.86 o 
   7   8  12       67.13       51.83     11.44 o 
   8   8  12      429.41      457.12     17.67 o 
   9   8  12       90.53       83.31     14.04 o 
  10   8  12       87.08      118.82     15.31 o 
  11   8  12       63.79       65.70     15.45 o 
  12   8  12       96.39      106.31     17.22 o 
 -12   9  12       88.96       51.15     18.94 o 
 -11   9  12      200.83      215.36     14.97 o 
 -10   9  12      383.26      388.40     15.60 o 
  -9   9  12      263.14      257.82     19.10 o 
  -8   9  12      252.07      227.50     12.23 o 
  -7   9  12       31.41       23.17      9.45 o 
  -6   9  12      125.28       99.22      9.90 o 
  -5   9  12     1745.13     1606.28     25.33 o 
  -4   9  12      833.95      728.38     15.13 o 
  -3   9  12      770.70      750.27     15.79 o 
  -2   9  12     4576.68     4341.49     62.36 o 
  -1   9  12       53.50       12.92      6.92 o 
   0   9  12      748.87      727.83     14.95 o 
   1   9  12      147.63      156.56      8.74 o 
   2   9  12      213.54      217.52      9.36 o 
   3   9  12      266.75      270.41     10.58 o 
   4   9  12     1882.61     1832.71     26.74 o 
   5   9  12       36.12       52.92      8.58 o 
   6   9  12     2172.96     2097.21     41.17 o 
   7   9  12       29.28       27.46     10.30 o 
   8   9  12      639.55      651.18     23.24 o 
   9   9  12      133.23      121.55     15.27 o 
  10   9  12      951.63      981.38     29.85 o 
  11   9  12      393.30      382.29     21.63 o 
  12   9  12      795.45      815.91     34.86 o 
 -12  10  12      112.68      124.17     20.36 o 
 -11  10  12       80.70      127.29     13.30 o 
 -10  10  12      147.08      149.16     13.01 o 
  -9  10  12        5.16       -3.73     10.31 o 
  -8  10  12     1317.60     1265.63     23.97 o 
  -7  10  12        5.69       -5.61      9.21 o 
  -6  10  12      256.67      246.63     11.73 o 
  -5  10  12      731.11      654.29     16.06 o 
  -4  10  12       24.28       11.47      7.91 o 
  -3  10  12      358.79      368.11     11.85 o 
  -2  10  12       17.79       16.23      6.80 o 
  -1  10  12      568.57      524.90     13.52 o 
   0  10  12       91.46       74.77      7.12 o 
   1  10  12     2770.73     2674.64     37.03 o 
   2  10  12     1048.61      980.44     16.89 o 
   3  10  12      414.23      405.23     12.20 o 
   4  10  12      139.50      131.55      9.98 o 
   5  10  12       70.06       72.42      9.29 o 
   6  10  12        7.43       20.85      9.88 o 
   7  10  12      296.40      276.66     16.37 o 
   8  10  12       50.79       62.80     13.17 o 
   9  10  12       98.66       92.43     15.11 o 
  10  10  12      800.88      806.70     27.48 o 
  11  10  12       50.13       39.86     15.49 o 
 -12  11  12      169.10      164.82     18.29 o 
 -11  11  12       67.14       78.88     12.90 o 
 -10  11  12        4.17      -11.08     11.08 o 
  -9  11  12      140.29      118.56     12.14 o 
  -8  11  12       19.79       15.01     10.05 o 
  -7  11  12      169.21      170.10     11.60 o 
  -6  11  12      113.76      106.15     10.58 o 
  -5  11  12      147.27      123.12     10.27 o 
  -4  11  12      751.86      682.66     23.49 o 
  -3  11  12       13.97       18.36      8.26 o 
  -2  11  12     1512.40     1403.43     21.12 o 
  -1  11  12      320.88      272.20     10.70 o 
   0  11  12     2015.29     1939.98     28.16 o 
   1  11  12     1173.39     1194.71     20.49 o 
   2  11  12     1051.35     1073.78     18.04 o 
   3  11  12      828.84      767.38     17.23 o 
   4  11  12      203.19      199.43     12.05 o 
   5  11  12        8.27        0.35      8.49 o 
   6  11  12     1001.38     1023.07     28.46 o 
   7  11  12        0.46      -10.84     11.51 o 
   8  11  12     1479.93     1515.65     38.00 o 
   9  11  12       43.80       63.96     14.97 o 
  10  11  12     1088.53     1128.68     32.31 o 
  11  11  12      295.83      283.58     25.84 o 
 -11  12  12        3.57       10.94     12.29 o 
 -10  12  12      121.88      103.24     13.21 o 
  -9  12  12       33.44       39.43     11.49 o 
  -8  12  12      543.35      578.54     17.65 o 
  -7  12  12      395.62      362.34     15.88 o 
  -6  12  12      565.60      516.30     15.86 o 
  -5  12  12      100.62       93.25     13.05 o 
  -4  12  12     1274.33     1204.41     37.26 o 
  -3  12  12      163.71      170.33     10.31 o 
  -2  12  12     2231.54     2060.19     32.51 o 
  -1  12  12     4332.50     4319.24     57.40 o 
   0  12  12      425.09      447.16     13.15 o 
   1  12  12      944.55      912.49     22.58 o 
   2  12  12      138.63      153.78      9.42 o 
   3  12  12      152.01      148.54      8.96 o 
   4  12  12      124.59      125.39     10.54 o 
   5  12  12       23.57       23.14      9.91 o 
   6  12  12        6.51       22.70     10.16 o 
   7  12  12       19.39        3.16     11.91 o 
   8  12  12      344.32      369.16     18.82 o 
   9  12  12     1950.63     2009.27     44.14 o 
  10  12  12      245.96      257.31     19.20 o 
  11  12  12        0.13      -24.65     24.65 o 
 -11  13  12       60.69       46.88     13.16 o 
 -10  13  12       56.48       30.42     12.28 o 
  -9  13  12        1.07      -10.69     10.69 o 
  -8  13  12      391.16      398.25     16.53 o 
  -7  13  12        2.33       -9.39     10.21 o 
  -6  13  12        2.52       -0.99      9.58 o 
  -5  13  12      367.14      389.81     14.19 o 
  -4  13  12     1543.65     1536.78     52.96 o 
  -3  13  12     1085.59     1113.68     21.18 o 
  -2  13  12     1581.45     1606.59     28.13 o 
  -1  13  12      171.27      143.78     11.32 o 
   0  13  12     2556.19     2401.79     33.51 o 
   1  13  12       51.89       45.33      8.46 o 
   2  13  12       43.57       31.64      8.44 o 
   3  13  12       97.61       68.01      9.67 o 
   4  13  12      106.51      141.12     10.56 o 
   5  13  12       29.57       33.25     12.02 o 
   6  13  12     1736.51     1840.16     34.58 o 
   7  13  12      735.74      702.60     24.46 o 
   8  13  12      408.61      448.45     20.89 o 
   9  13  12      144.09      167.75     17.15 o 
  10  13  12      282.27      337.67     24.95 o 
  11  13  12       12.76       32.25     24.73 o 
 -11  14  12       29.13       27.08     14.10 o 
 -10  14  12      338.00      340.53     16.06 o 
  -9  14  12        2.25        5.19     11.69 o 
  -8  14  12     1974.74     1911.96     31.88 o 
  -7  14  12      183.70      201.78     13.00 o 
  -6  14  12     2180.11     2198.82     33.60 o 
  -5  14  12       25.72        7.00      9.79 o 
  -4  14  12     2155.85     2159.88     32.50 o 
  -3  14  12      324.96      353.99     14.05 o 
  -2  14  12     2700.27     2590.32     39.45 o 
  -1  14  12       15.08       11.63      9.48 o 
   0  14  12     2479.11     2454.61     37.24 o 
   1  14  12       19.33        7.56      8.05 o 
   2  14  12      225.75      256.43     12.13 o 
   3  14  12       95.35       72.07      9.18 o 
   4  14  12       62.42       74.91      9.69 o 
   5  14  12        3.38       -0.37     12.03 o 
   6  14  12      470.28      494.47     20.41 o 
   7  14  12        1.66        7.86     12.59 o 
   8  14  12      135.68      187.48     17.14 o 
   9  14  12       23.97        8.13     17.54 o 
  10  14  12     1178.86     1147.71     40.60 o 
 -10  15  12       33.15        5.34     12.49 o 
  -9  15  12        0.41      -11.79     11.79 o 
  -8  15  12     1286.56     1225.65     25.07 o 
  -7  15  12        8.56       -3.99     11.84 o 
  -6  15  12      104.00      111.43     11.78 o 
  -5  15  12        0.03       -9.55      9.55 o 
  -4  15  12     1308.48     1351.18     24.93 o 
  -3  15  12      161.16      142.22     12.12 o 
  -2  15  12      765.08      770.69     19.79 o 
  -1  15  12        6.46        1.80      9.71 o 
   0  15  12      330.84      353.11     20.94 o 
   1  15  12        2.94       -0.71     10.76 o 
   2  15  12      745.95      756.56     23.73 o 
   3  15  12     1262.60     1234.12     24.38 o 
   4  15  12       27.71       19.60      9.65 o 
   5  15  12       18.83        0.13     15.02 o 
   6  15  12      524.01      575.30     20.26 o 
   7  15  12      316.19      324.39     19.24 o 
   8  15  12      347.59      358.76     20.33 o 
   9  15  12       43.56       37.84     27.83 o 
  10  15  12      290.72      258.17     28.43 o 
 -10  16  12     1038.68     1094.85     25.48 o 
  -9  16  12       21.07       19.99     12.72 o 
  -8  16  12      651.94      657.83     20.59 o 
  -7  16  12      318.56      269.09     16.16 o 
  -6  16  12     1535.19     1500.68     32.31 o 
  -5  16  12      229.98      200.07     12.97 o 
  -4  16  12     2009.30     2032.11     32.08 o 
  -3  16  12      195.18      197.86     14.07 o 
  -2  16  12      518.22      538.68     17.56 o 
  -1  16  12      105.16       92.05     11.39 o 
   0  16  12      422.56      447.67     17.68 o 
   1  16  12       51.37       20.12     12.89 o 
   2  16  12      317.28      276.91     14.59 o 
   3  16  12        0.16      -10.49     10.49 o 
   4  16  12        1.70        3.06      9.40 o 
   5  16  12        7.81       -4.43     12.81 o 
   6  16  12       29.10       13.25     11.73 o 
   7  16  12       22.27       29.71     12.59 o 
   8  16  12       36.90       20.48     17.17 o 
   9  16  12        0.32        2.57     18.51 o 
  -9  17  12      135.22      167.33     25.60 o 
  -8  17  12       86.94       71.10     17.18 o 
  -7  17  12      291.15      298.82     15.56 o 
  -6  17  12       89.76      104.91     12.77 o 
  -5  17  12      118.17      119.79     12.42 o 
  -4  17  12       90.01       71.85     11.61 o 
  -3  17  12       23.75        9.12     11.31 o 
  -2  17  12       12.93      -10.64     10.64 o 
  -1  17  12      126.03       97.91     16.81 o 
   0  17  12     1500.23     1430.01     34.09 o 
   1  17  12        1.71        0.69     11.37 o 
   2  17  12      767.50      766.71     22.03 o 
   3  17  12      662.92      656.72     23.16 o 
   4  17  12     1845.82     1827.35     34.92 o 
   5  17  12       67.91       82.32     15.71 o 
   6  17  12      287.86      295.17     17.38 o 
   7  17  12      603.17      614.90     24.60 o 
   8  17  12      246.15      264.86     23.22 o 
   9  17  12      538.70      573.77     30.30 o 
  -9  18  12       70.75       75.13     14.30 o 
  -8  18  12     1598.44     1588.35     41.99 o 
  -7  18  12       91.83       97.58     13.24 o 
  -6  18  12      492.78      549.72     18.32 o 
  -5  18  12       50.42       45.80     12.10 o 
  -4  18  12      434.41      447.93     19.72 o 
  -3  18  12       18.05       -5.83     12.62 o 
  -2  18  12      643.54      614.66     24.05 o 
  -1  18  12      465.75      508.64     21.40 o 
   0  18  12      482.66      471.82     18.64 o 
   1  18  12     1194.03     1164.90     27.52 o 
   2  18  12        3.59      -10.88     10.88 o 
   3  18  12        8.34       -3.31     13.74 o 
   4  18  12        7.78       29.67     12.03 o 
   5  18  12       27.65       28.16     24.50 o 
   6  18  12      393.41      411.37     23.51 o 
   7  18  12        4.40       -8.47     17.29 o 
   8  18  12      154.45      179.63     21.39 o 
  -8  19  12      116.24      109.49     15.59 o 
  -7  19  12       90.00       58.02     14.45 o 
  -6  19  12       24.14       11.36     13.45 o 
  -5  19  12        9.52       -5.20     12.39 o 
  -4  19  12      111.50      103.20     16.99 o 
  -3  19  12       43.99       25.24     15.57 o 
  -2  19  12      197.49      226.55     16.05 o 
  -1  19  12       11.04       37.80     12.93 o 
   0  19  12       68.06       47.68     13.17 o 
   1  19  12       71.43      103.17     15.89 o 
   2  19  12     1256.83     1295.72     29.66 o 
   3  19  12      379.40      393.90     20.06 o 
   4  19  12     1033.38     1079.93     27.05 o 
   5  19  12        2.02        2.46     16.96 o 
   6  19  12      670.20      689.78     52.52 o 
   7  19  12      142.81      122.23     20.51 o 
  -7  20  12      270.44      271.33     17.61 o 
  -6  20  12      989.03      931.93     32.85 o 
  -5  20  12      111.54      125.85     20.42 o 
  -4  20  12      188.78      188.66     17.13 o 
  -3  20  12      228.00      223.53     17.44 o 
  -2  20  12     1203.13     1247.51     29.84 o 
  -1  20  12     1291.96     1250.11     29.99 o 
   0  20  12      259.81      245.17     16.88 o 
   1  20  12      352.32      348.83     18.28 o 
   2  20  12      180.69      160.10     16.08 o 
   3  20  12      185.53      184.85     15.47 o 
   4  20  12      241.21      250.41     18.91 o 
   5  20  12      194.21      248.38     29.39 o 
   6  20  12       98.77       51.83     31.62 o 
   7  20  12       34.62       20.34     27.22 o 
  -6  21  12      131.09      132.00     15.93 o 
  -5  21  12       85.17       98.75     16.15 o 
  -4  21  12        0.51       10.19     14.16 o 
  -3  21  12       79.95       64.13     15.04 o 
  -2  21  12      464.43      502.36     20.95 o 
  -1  21  12        3.63       21.93     13.74 o 
   0  21  12      150.81      123.53     15.18 o 
   1  21  12        0.83       -0.30     13.43 o 
   2  21  12      452.32      455.13     21.95 o 
   3  21  12      577.45      585.09     22.04 o 
   4  21  12      691.36      699.40     32.14 o 
   5  21  12       31.23       51.47     26.12 o 
   6  21  12      480.40      555.45     49.77 o 
  -5  22  12      220.31      183.76     18.23 o 
  -4  22  12      530.14      555.18     29.64 o 
  -3  22  12       32.78       28.76     15.13 o 
  -2  22  12      640.22      627.35     34.43 o 
  -1  22  12      322.73      311.54     19.33 o 
   0  22  12       69.06       52.78     19.69 o 
   1  22  12      248.73      268.45     18.65 o 
   2  22  12      624.00      614.04     29.93 o 
   3  22  12      102.75       84.56     15.24 o 
   4  22  12       41.80       43.35     30.39 o 
  -3  23  12      137.00      115.02     17.03 o 
  -2  23  12        5.86      -12.95     14.50 o 
  -1  23  12       43.58       15.90     15.57 o 
   0  23  12       80.66       62.46     15.85 o 
   1  23  12       35.01       30.52     15.15 o 
   2  23  12        5.69      -10.02     15.92 o 
   3  23  12       68.54       43.16     21.85 o 
 -13   0  13        2.61       14.80     29.20 o 
 -11   0  13       19.69       47.78     27.14 o 
  -9   0  13       20.50       27.66     17.07 o 
  -7   0  13       56.07       48.33     15.00 o 
  -5   0  13      758.24      672.81     29.59 o 
  -3   0  13     1765.18     1704.39     43.24 o 
  -1   0  13     2723.55     2738.83     46.54 o 
   1   0  13     5389.21     5371.59     97.36 o 
   3   0  13     2464.85     2348.69     82.90 o 
   5   0  13       20.53       11.77     14.01 o 
   7   0  13       32.82       28.16     17.01 o 
   9   0  13      245.93      252.65     24.86 o 
  11   0  13      141.94      149.76     24.67 o 
 -13   1  13      755.58      801.01     33.48 o 
 -12   1  13       15.49       -1.20     18.72 o 
 -11   1  13     1502.81     1548.80     31.67 o 
 -10   1  13       54.70       64.44     14.64 o 
  -9   1  13     1430.74     1463.06     29.14 o 
  -8   1  13       19.47       23.37     11.14 o 
  -7   1  13      642.31      672.47     16.74 o 
  -6   1  13       46.92       41.90      8.59 o 
  -5   1  13     2705.87     2557.14     40.26 o 
  -4   1  13       51.42       47.71      7.02 o 
  -3   1  13     4125.63     3999.90     52.90 o 
  -2   1  13      145.94      159.96      9.47 o 
  -1   1  13     2395.84     2399.16     29.59 o 
   0   1  13      472.20      458.14     12.68 o 
   1   1  13     1452.28     1530.45     24.93 o 
   2   1  13     1059.99     1014.37     19.32 o 
   3   1  13      469.72      481.83     13.70 o 
   4   1  13        1.05        9.50      9.20 o 
   5   1  13       20.27       17.81      9.60 o 
   6   1  13      232.70      216.14     14.05 o 
   7   1  13       57.73       42.16     11.54 o 
   8   1  13        0.01       -2.89      9.03 o 
   9   1  13     1547.21     1393.89     33.18 o 
  10   1  13       94.99       91.50     12.76 o 
  11   1  13      230.16      265.61     19.66 o 
  12   1  13       58.51       43.62     19.26 o 
 -13   2  13      259.23      358.55     30.16 o 
 -12   2  13       35.04       19.85     19.77 o 
 -11   2  13     1716.34     1807.66     35.08 o 
 -10   2  13      314.13      370.87     17.24 o 
  -9   2  13      613.18      617.70     19.42 o 
  -8   2  13     1653.72     1607.10     29.60 o 
  -7   2  13       35.15       11.57      9.26 o 
  -6   2  13        0.75       -8.73      8.73 o 
  -5   2  13      348.97      352.96     11.04 o 
  -4   2  13      165.82      111.13      7.79 o 
  -3   2  13     1294.47     1150.61     37.61 o 
  -2   2  13      166.94      167.68      8.09 o 
  -1   2  13     2084.01     1989.04     25.49 o 
   0   2  13      792.63      832.69     15.65 o 
   1   2  13     4918.25     5021.33     64.89 o 
   2   2  13       73.66       78.48      8.08 o 
   3   2  13     1478.86     1386.34     23.49 o 
   4   2  13     4531.17     4385.74     73.29 o 
   5   2  13     1289.39     1291.09     29.66 o 
   6   2  13      328.15      300.73     13.03 o 
   7   2  13      702.51      687.26     19.25 o 
   8   2  13        1.54      -12.92     12.92 o 
   9   2  13      403.90      439.34     29.01 o 
  10   2  13       11.15       22.65     14.41 o 
  11   2  13       10.80       15.94     13.71 o 
  12   2  13       40.47       19.30     18.50 o 
 -13   3  13      535.14      601.36     34.07 o 
 -12   3  13      125.08      140.37     25.10 o 
 -11   3  13      928.78     1039.97     26.79 o 
 -10   3  13        2.01       26.52     12.74 o 
  -9   3  13     1952.83     1959.77     34.64 o 
  -8   3  13       20.36        7.99      9.92 o 
  -7   3  13      654.72      644.70     18.10 o 
  -6   3  13      106.44       90.56      9.57 o 
  -5   3  13     2806.45     2586.45     35.22 o 
  -4   3  13       30.43       28.62      7.01 o 
  -3   3  13     2748.11     2528.98     42.98 o 
  -2   3  13       93.13      104.04      7.43 o 
  -1   3  13     1448.50     1392.73     19.89 o 
   0   3  13      595.26      596.71     14.22 o 
   1   3  13     1071.66     1113.63     18.61 o 
   2   3  13     2886.15     2822.89     39.74 o 
   3   3  13      198.08      200.77      9.92 o 
   4   3  13     1204.60     1189.64     38.08 o 
   5   3  13      141.14      165.65     10.45 o 
   6   3  13       46.62       44.43     10.31 o 
   7   3  13       10.46        0.30      9.96 o 
   8   3  13       98.30       73.28     11.92 o 
   9   3  13      156.03      169.76     14.63 o 
  10   3  13      364.64      372.85     24.71 o 
  11   3  13      781.98      796.57     27.41 o 
  12   3  13        0.21       -3.39     14.57 o 
 -13   4  13      699.76      665.08     34.40 o 
 -12   4  13       48.35       70.73     25.59 o 
 -11   4  13      767.01      832.08     29.22 o 
 -10   4  13        5.20       16.14     13.07 o 
  -9   4  13       57.81       82.36     12.74 o 
  -8   4  13       11.54       -3.63      9.65 o 
  -7   4  13      141.44      151.68     15.89 o 
  -6   4  13      481.86      495.24     15.04 o 
  -5   4  13        8.40        5.79      8.09 o 
  -4   4  13     2389.77     2317.26     32.21 o 
  -3   4  13      515.52      474.67     12.64 o 
  -2   4  13      140.10      126.51      7.38 o 
  -1   4  13     3002.81     2927.60     34.93 o 
   0   4  13      125.38      133.57      7.92 o 
   1   4  13     7201.49     6999.46     80.89 o 
   2   4  13        4.17        0.37      6.94 o 
   3   4  13     4744.43     4697.73     56.05 o 
   4   4  13       46.53       54.91      8.18 o 
   5   4  13      141.03      139.17     11.46 o 
   6   4  13      365.03      343.68     15.86 o 
   7   4  13     1756.16     1725.39     32.70 o 
   8   4  13      239.62      220.67     13.63 o 
   9   4  13     1078.21     1102.61     26.83 o 
  10   4  13       21.59       21.29     12.26 o 
  11   4  13      410.95      442.90     19.67 o 
  12   4  13       50.65       63.82     14.53 o 
 -13   5  13      161.77      184.29     26.94 o 
 -12   5  13      176.43      186.51     31.32 o 
 -11   5  13     1309.25     1406.01     33.00 o 
 -10   5  13       44.51       37.91     14.48 o 
  -9   5  13      965.88     1038.90     22.21 o 
  -8   5  13        1.57       -9.84      9.84 o 
  -7   5  13     1670.94     1636.53     31.25 o 
  -6   5  13       11.30       24.54      9.09 o 
  -5   5  13      393.19      420.81     13.10 o 
  -4   5  13      170.93      152.39     11.89 o 
  -3   5  13      110.74      110.20     10.16 o 
  -2   5  13       72.75       68.19      8.76 o 
  -1   5  13     1279.18     1320.79     20.98 o 
   0   5  13      186.66      181.94      8.57 o 
   1   5  13      484.01      492.17     12.78 o 
   2   5  13        0.43       -5.44      5.44 o 
   3   5  13       49.50       61.49      7.05 o 
   4   5  13     1946.72     1839.69     38.94 o 
   5   5  13     1049.11      970.43     24.38 o 
   6   5  13       26.76       16.82      9.10 o 
   7   5  13        4.22        0.82      9.30 o 
   8   5  13      284.67      269.07     14.52 o 
   9   5  13       44.98       44.39     11.70 o 
  10   5  13      101.93       93.78     13.62 o 
  11   5  13       35.23      -10.15     12.20 o 
  12   5  13       37.80       30.52     14.28 o 
 -12   6  13        0.53      -21.27     21.27 o 
 -11   6  13       61.15       81.85     15.79 o 
 -10   6  13        2.08       19.63     12.52 o 
  -9   6  13      274.42      266.36     14.97 o 
  -8   6  13       15.25       -9.98      9.98 o 
  -7   6  13     2503.38     2398.63     44.24 o 
  -6   6  13      218.45      226.20     11.78 o 
  -5   6  13      746.15      699.25     16.41 o 
  -4   6  13     1059.57      950.77     18.40 o 
  -3   6  13      125.55      109.77     10.41 o 
  -2   6  13      238.72      201.72      8.35 o 
  -1   6  13      780.01      683.41     20.58 o 
   0   6  13       62.98       66.86      7.29 o 
   1   6  13     8652.76     8876.13    118.47 o 
   2   6  13     1196.38     1101.79     25.44 o 
   3   6  13      174.17      175.24      9.40 o 
   4   6  13     1124.96     1069.95     28.85 o 
   5   6  13     1030.83     1055.78     23.28 o 
   6   6  13        0.31       -8.42      8.42 o 
   7   6  13      557.43      536.61     18.37 o 
   8   6  13       18.11       12.88     10.40 o 
   9   6  13     1528.79     1486.89     31.35 o 
  10   6  13        1.26       -3.28     12.12 o 
  11   6  13      666.69      686.34     23.69 o 
  12   6  13        4.92       -3.13     15.05 o 
 -12   7  13       28.05       43.18     22.16 o 
 -11   7  13      407.85      432.38     20.71 o 
 -10   7  13       81.09       62.07     13.09 o 
  -9   7  13       69.89       61.73     12.79 o 
  -8   7  13       67.44       39.76     11.56 o 
  -7   7  13     3070.12     3028.96     41.76 o 
  -6   7  13        9.00       -7.64      8.54 o 
  -5   7  13      273.11      244.67     13.05 o 
  -4   7  13       88.51       65.81      8.92 o 
  -3   7  13       46.15       15.90      8.43 o 
  -2   7  13      951.01      914.36     17.56 o 
  -1   7  13       14.52        3.89      6.56 o 
   0   7  13     1748.68     1659.52     24.69 o 
   1   7  13      613.00      593.53     12.98 o 
   2   7  13      332.41      399.17     12.16 o 
   3   7  13      656.74      622.77     15.59 o 
   4   7  13       10.48        7.19      8.60 o 
   5   7  13        0.26       -8.67      8.67 o 
   6   7  13        0.64       -9.00      9.00 o 
   7   7  13       26.36       10.95     10.25 o 
   8   7  13      841.22      730.39     21.72 o 
   9   7  13       22.14        8.03     11.66 o 
  10   7  13       18.38        2.82     12.19 o 
  11   7  13       86.72       84.35     18.12 o 
  12   7  13      175.99      146.18     18.21 o 
 -12   8  13       81.19       58.94     23.83 o 
 -11   8  13       15.68        7.35     16.99 o 
 -10   8  13        3.66       -7.58     12.32 o 
  -9   8  13       93.02       52.21     12.86 o 
  -8   8  13       31.66       33.32     11.64 o 
  -7   8  13       42.54       63.75     10.97 o 
  -6   8  13       38.60       20.95     10.42 o 
  -5   8  13     2263.47     2031.97     46.18 o 
  -4   8  13     1112.31     1025.90     19.47 o 
  -3   8  13      610.10      544.22     14.46 o 
  -2   8  13     1560.85     1457.82     23.55 o 
  -1   8  13      258.31      273.79     12.55 o 
   0   8  13      764.33      659.18     13.56 o 
   1   8  13       40.91       25.58      6.70 o 
   2   8  13     1955.52     1924.28     27.58 o 
   3   8  13     2033.96     2018.83     28.90 o 
   4   8  13      165.08      153.66     11.25 o 
   5   8  13     1318.22     1241.14     26.07 o 
   6   8  13       15.02       -4.35      9.56 o 
   7   8  13      523.01      505.57     19.97 o 
   8   8  13       46.38       55.69     11.86 o 
   9   8  13     1463.11     1515.55     32.45 o 
  10   8  13      320.24      337.74     19.80 o 
  11   8  13      535.13      513.54     23.35 o 
 -12   9  13       74.57       66.93     23.11 o 
 -11   9  13      349.69      377.27     18.29 o 
 -10   9  13      160.28      141.83     18.76 o 
  -9   9  13     1104.61     1059.21     33.15 o 
  -8   9  13       23.17       15.12     11.75 o 
  -7   9  13     1689.30     1646.97     30.25 o 
  -6   9  13        2.47       -9.55      9.55 o 
  -5   9  13      425.87      423.30     13.64 o 
  -4   9  13      181.47      172.50      9.47 o 
  -3   9  13     2448.90     2445.08     33.63 o 
  -2   9  13      228.15      230.40     10.15 o 
  -1   9  13     3322.61     3131.86     44.43 o 
   0   9  13      710.11      655.54     14.62 o 
   1   9  13      169.58      177.19      8.59 o 
   2   9  13     1188.40     1212.98     20.46 o 
   3   9  13       50.39       55.65      7.70 o 
   4   9  13      178.90      169.09     11.67 o 
   5   9  13      386.45      397.10     15.35 o 
   6   9  13     2202.54     2078.30     41.55 o 
   7   9  13        0.92       10.51     10.59 o 
   8   9  13        1.74      -17.32     17.32 o 
   9   9  13       58.65       58.71     14.58 o 
  10   9  13      127.64      136.19     16.34 o 
  11   9  13      143.58      203.73     18.48 o 
 -12  10  13      280.81      343.49     29.24 o 
 -11  10  13       52.59       56.05     14.25 o 
 -10  10  13       72.49       56.10     13.93 o 
  -9  10  13       29.16       31.21     12.74 o 
  -8  10  13       57.39       38.55     12.38 o 
  -7  10  13       31.44       23.41      9.96 o 
  -6  10  13      168.38      166.41     11.43 o 
  -5  10  13      187.99      181.94     11.01 o 
  -4  10  13      294.31      288.76     11.75 o 
  -3  10  13     1939.26     1875.55     29.82 o 
  -2  10  13      382.48      390.37     12.48 o 
  -1  10  13      400.30      381.93     16.28 o 
   0  10  13     1444.43     1519.87     23.93 o 
   1  10  13      464.38      462.71     13.43 o 
   2  10  13      209.82      210.41      9.32 o 
   3  10  13      282.92      276.68     10.33 o 
   4  10  13       27.24        9.79     11.03 o 
   5  10  13     4337.94     4240.15     64.17 o 
   6  10  13      367.13      381.20     20.60 o 
   7  10  13      256.17      289.37     19.71 o 
   8  10  13      596.19      574.78     22.63 o 
   9  10  13      338.80      334.75     19.72 o 
  10  10  13       10.25       -7.78     14.13 o 
  11  10  13      196.26      205.02     18.84 o 
 -11  11  13     1022.43     1085.59     45.58 o 
 -10  11  13        0.34      -12.68     12.68 o 
  -9  11  13      678.49      695.22     21.46 o 
  -8  11  13       67.52       65.02     11.44 o 
  -7  11  13     2071.15     2041.09     31.86 o 
  -6  11  13       57.55       52.39     10.26 o 
  -5  11  13     1426.73     1485.01     25.14 o 
  -4  11  13      323.19      335.03     12.88 o 
  -3  11  13     2896.44     2845.20     38.33 o 
  -2  11  13      462.40      408.69     13.38 o 
  -1  11  13       94.02      106.61      9.22 o 
   0  11  13      719.72      699.33     15.96 o 
   1  11  13        9.60       -1.34      8.45 o 
   2  11  13        4.62       -7.04      7.04 o 
   3  11  13      289.22      302.26     12.46 o 
   4  11  13      165.92      163.90     13.67 o 
   5  11  13      433.38      434.52     16.38 o 
   6  11  13      312.49      304.87     16.84 o 
   7  11  13      268.60      246.10     16.46 o 
   8  11  13        4.20        8.18     13.02 o 
   9  11  13      838.34      860.58     28.40 o 
  10  11  13      103.31      103.32     16.25 o 
  11  11  13      133.34      130.75     22.00 o 
 -11  12  13      167.52      168.85     16.40 o 
 -10  12  13      101.92       94.91     14.57 o 
  -9  12  13      152.20      156.05     14.74 o 
  -8  12  13        1.01      -10.58     10.58 o 
  -7  12  13        6.25       -9.97      9.97 o 
  -6  12  13       35.94       -4.29      9.99 o 
  -5  12  13     2234.19     2153.06     40.39 o 
  -4  12  13      465.94      424.42     14.15 o 
  -3  12  13     2259.11     2178.63     42.47 o 
  -2  12  13       38.87       35.15      9.56 o 
  -1  12  13     1151.83     1163.73     21.15 o 
   0  12  13      157.30      135.14      9.51 o 
   1  12  13      160.15      145.87     10.45 o 
   2  12  13      920.76      918.38     18.32 o 
   3  12  13       73.50       61.31      8.38 o 
   4  12  13     1314.18     1262.34     30.76 o 
   5  12  13     1270.74     1318.93     27.86 o 
   6  12  13      406.55      398.05     24.15 o 
   7  12  13      834.03      803.26     25.84 o 
   8  12  13      576.47      663.43     25.23 o 
   9  12  13      693.98      792.03     27.92 o 
  10  12  13      263.09      275.88     19.97 o 
 -11  13  13       87.92       79.73     15.15 o 
 -10  13  13       76.59       58.03     14.44 o 
  -9  13  13      297.97      289.87     15.30 o 
  -8  13  13      510.78      496.92     20.43 o 
  -7  13  13      837.09      837.62     20.46 o 
  -6  13  13      115.12       97.29     11.25 o 
  -5  13  13      469.11      470.53     15.31 o 
  -4  13  13      925.16      949.57     20.49 o 
  -3  13  13     1246.71     1227.21     24.59 o 
  -2  13  13     2348.22     2306.34     36.38 o 
  -1  13  13      160.12      123.14     11.04 o 
   0  13  13        0.57       -6.28      7.98 o 
   1  13  13      139.71      204.55     10.83 o 
   2  13  13       34.65        7.86      9.21 o 
   3  13  13        2.25       -8.29      8.29 o 
   4  13  13      412.66      406.34     16.11 o 
   5  13  13       28.43       34.03     10.96 o 
   6  13  13       15.95       19.69     12.60 o 
   7  13  13       21.06       26.99     13.46 o 
   8  13  13      130.74      155.98     18.30 o 
   9  13  13      756.32      835.16     29.93 o 
  10  13  13       39.92       15.78     18.75 o 
 -10  14  13       76.91       61.46     14.79 o 
  -9  14  13        3.33      -11.76     11.76 o 
  -8  14  13       26.54       31.30     12.01 o 
  -7  14  13       60.99       38.91     11.57 o 
  -6  14  13      308.10      272.64     14.92 o 
  -5  14  13      219.50      229.55     12.86 o 
  -4  14  13       54.73       56.62     10.78 o 
  -3  14  13     1567.96     1567.20     28.87 o 
  -2  14  13      426.58      392.65     14.93 o 
  -1  14  13        5.26       -7.49      9.92 o 
   0  14  13        0.43        5.21      9.56 o
[truncated: 140,702 more chars]
